# Supplementary material for: 1-[(3-Methyl­piperidin-1-yl)(3-nitro­phen­yl)meth­yl]naphthalen-2-ol
Source: Acta Crystallogr Sect E Struct Rep Online. 2010 Nov 10;66(Pt 12):o3118. doi: 10.1107/S1600536810045149 (PMC3011680; doi:10.1107/S1600536810045149)
Supplement: Supplementary file 2 [file e-66-o3118-Isup2.hkl]

# 
# h,k,l, Fc-squared, Fo-squared, sigma(Fo-squared) and status flag 
# 
data_I
_shelx_title ' zh in Pbca' 
_shelx_refln_list_code          4 
_shelx_F_calc_maximum      384.08 
_exptl_crystal_F_000      1600.00 
_reflns_d_resolution_high  0.8107 
 
loop_ 
 _symmetry_equiv_pos_as_xyz 
 'x, y, z' 
 '-x+1/2, -y, z+1/2' 
 '-x, y+1/2, -z+1/2' 
 'x+1/2, -y+1/2, -z' 
 '-x, -y, -z' 
 'x-1/2, y, -z-1/2' 
 'x, -y-1/2, z-1/2' 
 '-x-1/2, y-1/2, z' 
 
_cell_length_a    11.9800 
_cell_length_b    10.9654 
_cell_length_c    30.2978 
_cell_angle_alpha  90.000 
_cell_angle_beta   90.000 
_cell_angle_gamma  90.000 
 
_shelx_F_squared_multiplier     1.000 
 
loop_ 
 _refln_index_h 
 _refln_index_k 
 _refln_index_l 
 _refln_F_squared_calc 
 _refln_F_squared_meas 
 _refln_F_squared_sigma 
 _refln_observed_status 
   2   0   0    45643.50    43636.06    189.82 o 
   4   0   0      946.54      943.92     26.34 o 
   6   0   0      136.03      113.08     34.08 o 
   8   0   0      398.52      375.63     43.38 o 
  10   0   0    11576.25    13101.38    665.96 o 
  12   0   0      701.12      816.97     83.25 o 
  14   0   0      141.75        6.56     44.42 o 
   2   1   0    14768.26    13842.59     85.84 o 
   4   1   0     2223.95     2047.35     30.12 o 
   6   1   0      635.07      585.43     22.97 o 
   8   1   0        7.81        9.51      7.93 o 
  10   1   0      914.19      943.93     51.13 o 
  12   1   0      444.92      404.74     50.92 o 
  14   1   0       47.86       80.46     43.04 o 
   0   2   0    71961.20    67552.13    350.64 o 
   2   2   0       42.80      100.56     21.23 o 
   4   2   0     2347.26     2212.32     31.64 o 
   6   2   0     2146.43     2501.23     61.59 o 
   8   2   0      514.49      485.69     39.69 o 
  10   2   0     1003.52      946.18     38.12 o 
  12   2   0      149.40      145.24     25.91 o 
  14   2   0       62.44       58.61     44.30 o 
   2   3   0      143.88       80.01     15.98 o 
   4   3   0      123.37      121.28     14.89 o 
   6   3   0      125.31      112.71     10.69 o 
   8   3   0     1421.71     1574.08     47.83 o 
  10   3   0      143.52      115.67     24.26 o 
  12   3   0        0.68        0.00     21.90 o 
  14   3   0        2.01       53.72     30.25 o 
   0   4   0     1562.30     1562.89     35.97 o 
   2   4   0      867.89      839.38     32.41 o 
   4   4   0     5984.27     6667.01     80.55 o 
   6   4   0        7.00       36.13     11.84 o 
   8   4   0      156.05      105.69     24.08 o 
  10   4   0      272.10      230.90     28.00 o 
  12   4   0        4.02        0.00     23.72 o 
  14   4   0        1.88       17.42     32.48 o 
   2   5   0     3679.90     3848.79     50.52 o 
   4   5   0      427.55      410.81     16.93 o 
   6   5   0       34.26       24.47     12.17 o 
   8   5   0       38.09       29.91     21.28 o 
  10   5   0      180.69      170.34     31.64 o 
  12   5   0        8.87        0.00     24.05 o 
   0   6   0     2898.74     3360.61     90.28 o 
   4   6   0        1.55       11.53     14.05 o 
   6   6   0       36.09       36.85     22.66 o 
   8   6   0        3.94       13.33     20.06 o 
  10   6   0      136.02       92.78     23.70 o 
  12   6   0       81.72      126.39     26.22 o 
   2   7   0     1092.10     1255.37     45.75 o 
   4   7   0      418.86      482.64     26.46 o 
   6   7   0      130.22      131.26     32.20 o 
   8   7   0        1.63        2.56     17.74 o 
  10   7   0        0.37       19.13     26.94 o 
  12   7   0        8.27      111.19     38.65 o 
   0   8   0        0.00       11.93     34.05 o 
   2   8   0      237.14      251.04     18.18 o 
   4   8   0     2736.66     2921.62     75.19 o 
   6   8   0      169.08      145.21     23.34 o 
   8   8   0        1.39       49.77     34.21 o 
  10   8   0       10.90       54.62     30.13 o 
   2   9   0       10.54       16.01     22.24 o 
   4   9   0       10.38        0.00     16.67 o 
   6   9   0       28.74       44.90     15.89 o 
   8   9   0        2.04       32.99     42.77 o 
  10   9   0        4.37       80.07     32.34 o 
   0  10   0      183.53      118.91     37.10 o 
   2  10   0      158.58      186.84     21.44 o 
   4  10   0      236.11      196.36     22.69 o 
   6  10   0       93.29       74.27     18.94 o 
   8  10   0        2.12       21.89     19.56 o 
   2  11   0        9.88        5.34     21.22 o 
   4  11   0        5.15        0.00     20.55 o 
   6  11   0      249.44      142.27     61.67 o 
   8  11   0        0.15        5.70     27.51 o 
   0  12   0       53.45       98.12     37.66 o 
   2  12   0      159.44      180.03     33.98 o 
   4  12   0       91.88       72.49     31.33 o 
   6  12   0        3.64        0.00     36.93 o 
   2  13   0        0.01        0.00     28.11 o 
   4  13   0        0.01       36.47     53.38 o 
   1   1   1      416.47      330.92      6.99 o 
   2   1   1    27398.12    26379.91    104.36 o 
   3   1   1       11.16       19.13      7.09 o 
   4   1   1      812.43      698.11     10.69 o 
   5   1   1        1.80        0.00      7.97 o 
   6   1   1      147.98      149.53     15.63 o 
   7   1   1      186.26      178.59     15.18 o 
   8   1   1       62.65       81.48     14.22 o 
   9   1   1      128.81       98.66     14.38 o 
  10   1   1      425.38      380.65     25.10 o 
  11   1   1      264.53      277.87     24.52 o 
  12   1   1      831.52      921.44     40.69 o 
  13   1   1      158.73      142.17     24.06 o 
  14   1   1       52.24       68.25     23.03 o 
   0   2   1    20652.29    20275.06     82.17 o 
   1   2   1    10383.93    10235.04     40.09 o 
   2   2   1    27419.63    26744.42    108.99 o 
   3   2   1     1412.39     1313.29     16.46 o 
   4   2   1     2649.46     2519.32     22.47 o 
   5   2   1       18.87       19.68      6.04 o 
   6   2   1       25.54       30.34     10.52 o 
   7   2   1       94.31       76.93     10.99 o 
   8   2   1     1089.75     1004.73     30.37 o 
   9   2   1       41.42       52.46     14.43 o 
  10   2   1      816.19      785.77     26.70 o 
  11   2   1       84.20       71.26     17.77 o 
  12   2   1       84.01       95.49     26.13 o 
  13   2   1       43.26       41.84     22.00 o 
  14   2   1       41.65      109.45     25.42 o 
   1   3   1     2157.75     2113.90     20.49 o 
   2   3   1     2516.13     2385.98     21.88 o 
   3   3   1     1722.26     1624.39     19.83 o 
   4   3   1     1228.79     1029.96     15.36 o 
   5   3   1     1817.90     1999.19     23.00 o 
   6   3   1       44.74       59.03      9.54 o 
   7   3   1      341.34      278.84     16.12 o 
   8   3   1      216.04      247.55     22.42 o 
   9   3   1       30.66       50.26     16.92 o 
  10   3   1      112.91       88.51     16.36 o 
  11   3   1       10.01        0.00     15.69 o 
  12   3   1        9.47       43.08     21.80 o 
  14   3   1       12.52       18.24     24.24 o 
   0   4   1      592.25      595.98     18.19 o 
   1   4   1     2888.01     3056.73     26.58 o 
   2   4   1      896.78      877.81     13.39 o 
   3   4   1     2771.72     2854.46     29.52 o 
   4   4   1     2019.70     2254.51     27.77 o 
   5   4   1       29.66        4.52      7.52 o 
   6   4   1       88.59      101.02     10.28 o 
   7   4   1        7.78       15.77      8.24 o 
   8   4   1       36.96       30.49     14.68 o 
   9   4   1       54.84       90.13     18.24 o 
  10   4   1      335.22      278.83     22.49 o 
  11   4   1       67.99       66.58     17.90 o 
  12   4   1       11.18       39.57     23.69 o 
  13   4   1        0.08       13.23     18.97 o 
  14   4   1       61.85       65.43     23.80 o 
   1   5   1      564.82      529.72     13.95 o 
   2   5   1     1435.33     1517.22     25.13 o 
   3   5   1     5085.60     5488.90     62.68 o 
   4   5   1       34.65       29.95      8.97 o 
   5   5   1      373.53      374.82     13.75 o 
   6   5   1      143.36      137.29     10.81 o 
   7   5   1        4.46        0.00     16.90 o 
   8   5   1      377.79      375.47     25.11 o 
   9   5   1        9.15       32.14     16.20 o 
  10   5   1       63.26       68.40     16.16 o 
  11   5   1        2.57       26.43     16.41 o 
  12   5   1        4.02        7.60     19.60 o 
  13   5   1       25.09       12.61     16.60 o 
   0   6   1     4239.99     4694.41     61.28 o 
   1   6   1       61.18       64.67      7.73 o 
   2   6   1     1533.86     1542.01     18.72 o 
   3   6   1      237.61      304.56     12.29 o 
   4   6   1       19.44       29.34      8.94 o 
   5   6   1      316.40      319.98     14.92 o 
   6   6   1      191.56      170.78     15.93 o 
   7   6   1       91.78      102.18     13.15 o 
   8   6   1       16.26       39.06     16.07 o 
   9   6   1       85.90       89.22     19.25 o 
  10   6   1      172.17      144.67     18.04 o 
  11   6   1       77.52       58.40     17.47 o 
  12   6   1        5.85        9.65     15.76 o 
  13   6   1        0.43       39.74     20.78 o 
   1   7   1       51.52       40.49      7.57 o 
   2   7   1       32.53       45.62      7.44 o 
   3   7   1      566.93      592.87     16.06 o 
   4   7   1        5.04       14.16     11.16 o 
   5   7   1      379.60      354.01     15.72 o 
   6   7   1       43.71       59.89     10.56 o 
   7   7   1       27.29       53.48     13.32 o 
   8   7   1        1.35       19.23     12.86 o 
   9   7   1       16.73       22.04     18.77 o 
  10   7   1       18.59       26.83     18.48 o 
  11   7   1        0.37        0.00     17.52 o 
  12   7   1       33.18       31.55     24.87 o 
   1   8   1      199.80      177.16     13.42 o 
   2   8   1        1.57       15.91     10.83 o 
   3   8   1       47.39       32.73     13.18 o 
   4   8   1      342.00      371.48     19.23 o 
   5   8   1       10.40       44.25     13.18 o 
   6   8   1      638.93      665.82     27.16 o 
   7   8   1       33.23       65.95     15.03 o 
   8   8   1        1.13       14.67     22.13 o 
   9   8   1        2.56       24.25     21.58 o 
  10   8   1        4.04       29.32     21.78 o 
  11   8   1       68.90      109.73     22.87 o 
   1   9   1       67.54       73.92     10.08 o 
   2   9   1       13.76       22.48     13.37 o 
   3   9   1        5.45       33.94      9.70 o 
   4   9   1      207.11      186.61     15.70 o 
   5   9   1       94.33      118.52     16.39 o 
   6   9   1       17.15        0.00     13.97 o 
   7   9   1      126.31      100.67     35.98 o 
   8   9   1        0.34        0.00     19.46 o 
   9   9   1        3.14       14.89     19.14 o 
  10   9   1        0.52       24.57     19.16 o 
  11   9   1       22.77       47.90     20.71 o 
   0  10   1       18.62       25.01     18.39 o 
   1  10   1       10.66       22.39      8.26 o 
   2  10   1       10.51       31.58      9.96 o 
   3  10   1        0.12       19.39     16.56 o 
   4  10   1        0.14        8.08     13.78 o 
   5  10   1        3.35        5.32     11.70 o 
   6  10   1       16.61       24.89     15.78 o 
   7  10   1       36.72        0.00     23.26 o 
   8  10   1       55.23       31.20     25.35 o 
   9  10   1        1.23       40.02     18.58 o 
   1  11   1      149.79      139.89     20.20 o 
   2  11   1       35.60       55.49     17.27 o 
   3  11   1       52.12       33.60     15.53 o 
   4  11   1       20.00        7.86     16.03 o 
   5  11   1       30.21       19.87     10.24 o 
   6  11   1       10.55       45.93     15.05 o 
   7  11   1       13.66       46.37     27.07 o 
   8  11   1       11.88       39.25     19.24 o 
   0  12   1        0.01        0.00     24.70 o 
   1  12   1       29.54       21.48     16.38 o 
   2  12   1        2.67       42.86     14.34 o 
   3  12   1        2.46        6.13     16.34 o 
   4  12   1       20.57       27.72     18.69 o 
   5  12   1        0.41       17.90     25.58 o 
   6  12   1        1.12       52.18     20.68 o 
   1  13   1       71.41       57.54     24.46 o 
   2  13   1       16.62       25.32     21.01 o 
   3  13   1        7.82       22.26     23.14 o 
   4  13   1       43.17       52.96     23.49 o 
   2   0   2     3229.63     3084.76     29.12 o 
   3   0   2     8545.42     8336.22     56.20 o 
   4   0   2      280.85      302.78     14.60 o 
   5   0   2       53.95       36.03     14.73 o 
   6   0   2      348.11      333.78     31.73 o 
   7   0   2     1855.24     1681.55     31.09 o 
   8   0   2       16.32       20.09     15.29 o 
   9   0   2     1092.79     1026.65     37.04 o 
  10   0   2      717.22      781.81     29.96 o 
  11   0   2        0.03        0.00     28.75 o 
  12   0   2      164.32      202.33     40.75 o 
  13   0   2       85.19       78.01     32.94 o 
  14   0   2       22.17       66.13     33.52 o 
   1   1   2      291.44      292.80      5.22 o 
   2   1   2        0.00       33.84     14.90 o 
   3   1   2     3710.77     3451.28     30.83 o 
   4   1   2      280.68      215.12      7.42 o 
   5   1   2     2335.12     2289.80     25.92 o 
   6   1   2     1754.26     1777.12     29.75 o 
   7   1   2      237.66      225.64     14.99 o 
   8   1   2        0.48        4.96      7.17 o 
   9   1   2       87.08       94.24     11.99 o 
  10   1   2      248.75      274.28     23.79 o 
  11   1   2      114.23       67.64     17.24 o 
  12   1   2      129.45       77.65     30.00 o 
  13   1   2       15.79       41.53     22.84 o 
  14   1   2       35.35       27.41     21.71 o 
   0   2   2     9099.25     8204.32     45.10 o 
   1   2   2     7681.68     7397.59     37.01 o 
   2   2   2    41785.87    41007.12     95.42 o 
   3   2   2     1294.20     1168.28     13.04 o 
   4   2   2        0.03        4.23      7.44 o 
   5   2   2       32.30       48.05      9.50 o 
   6   2   2      300.00      309.72     15.39 o 
   7   2   2       43.16       83.77     10.74 o 
   8   2   2        0.24       10.24     12.59 o 
   9   2   2       82.87       90.69     13.37 o 
  10   2   2       43.46       36.08     15.28 o 
  11   2   2       65.27      103.56     19.24 o 
  12   2   2       64.52       55.98     18.14 o 
  13   2   2       89.19       98.66     23.24 o 
  14   2   2       21.58       50.89     24.56 o 
   1   3   2     3138.73     2854.67     22.36 o 
   2   3   2      996.94      932.66     12.72 o 
   3   3   2     3763.18     3856.64     32.16 o 
   4   3   2       42.07       41.02      6.31 o 
   6   3   2       95.98      117.16     12.76 o 
   7   3   2     1343.73     1385.53     22.59 o 
   8   3   2      416.41      383.68     20.61 o 
   9   3   2      247.50      249.95     19.65 o 
  10   3   2       40.73       47.38     13.93 o 
  11   3   2      126.20      104.91     16.84 o 
  12   3   2        0.05       13.06     15.85 o 
  13   3   2       11.10        0.00     20.92 o 
  14   3   2        0.21        0.00     21.26 o 
   0   4   2     1266.21     1231.49     25.70 o 
   1   4   2     1320.56     1202.10     14.90 o 
   2   4   2      746.91      678.46     14.12 o 
   3   4   2      369.65      359.92     13.13 o 
   4   4   2       33.18       64.22      9.37 o 
   5   4   2      928.98      914.14     15.85 o 
   6   4   2      261.10      206.05     12.58 o 
   7   4   2        4.61        6.28     11.55 o 
   8   4   2        4.57        7.15     14.16 o 
   9   4   2      135.62       98.72     17.20 o 
  10   4   2       24.90        8.54     16.89 o 
  11   4   2        1.49        0.00     18.87 o 
  12   4   2        5.64       39.41     17.09 o 
  13   4   2        5.61       36.93     19.55 o 
  14   4   2        0.26        1.71     20.80 o 
   1   5   2     4826.86     5348.94     47.35 o 
   2   5   2      522.12      541.63     14.02 o 
   3   5   2      194.74      187.34     11.17 o 
   4   5   2     1729.29     1881.72     21.72 o 
   5   5   2       44.82       57.99     10.15 o 
   6   5   2        0.08       13.58      7.80 o 
   7   5   2      632.02      667.16     21.73 o 
   8   5   2       61.71       78.99     15.66 o 
   9   5   2       16.99        0.00     14.86 o 
  10   5   2      191.48      231.24     28.17 o 
  11   5   2      102.99      132.03     19.64 o 
  12   5   2        1.87        0.00     15.94 o 
  13   5   2       13.43       24.18     17.36 o 
   0   6   2      209.36      242.49     19.44 o 
   1   6   2      359.74      373.74     12.47 o 
   2   6   2      597.24      497.59     17.46 o 
   3   6   2        9.50       24.31      8.32 o 
   4   6   2       31.36       41.72      7.84 o 
   5   6   2      204.56      166.50     11.88 o 
   6   6   2        2.72       21.26     11.57 o 
   7   6   2       25.48       34.80     14.06 o 
   8   6   2      128.62      161.57     18.01 o 
   9   6   2        6.19       22.05     15.67 o 
  10   6   2       21.23       43.57     16.09 o 
  11   6   2       52.22       77.91     16.50 o 
  12   6   2        0.74       17.42     15.42 o 
  13   6   2        1.05       17.78     18.66 o 
   2   7   2        7.22       11.93      5.90 o 
   3   7   2       68.81       72.50      9.15 o 
   4   7   2       36.38       37.83      9.15 o 
   5   7   2     1575.95     1575.87     34.58 o 
   6   7   2       19.30       21.64     11.21 o 
   7   7   2       25.90       29.63     16.92 o 
   8   7   2        2.84       19.66     14.15 o 
   9   7   2       24.24       18.73     14.85 o 
  10   7   2        1.35       31.14     17.94 o 
  11   7   2       30.84       56.61     25.92 o 
  12   7   2       19.36       59.23     22.09 o 
   0   8   2        0.29       10.45     12.51 o 
   2   8   2        0.15        1.43     11.75 o 
   3   8   2      342.73      367.19     16.71 o 
   4   8   2      423.99      437.10     19.21 o 
   5   8   2      278.17      322.11     16.55 o 
   6   8   2        0.95       18.03      9.96 o 
   7   8   2        3.01       24.85     14.60 o 
   8   8   2        3.91       32.31     15.85 o 
   9   8   2       23.35       46.91     21.52 o 
  10   8   2        6.67        0.00     19.90 o 
  11   8   2        1.45       28.37     20.91 o 
   1   9   2        7.74       26.07     13.17 o 
   2   9   2        0.01       12.36     10.07 o 
   3   9   2       21.38       24.89     11.30 o 
   4   9   2       18.48       19.80     11.72 o 
   5   9   2     2191.41     2252.18    134.23 o 
   6   9   2      110.22       86.80     14.76 o 
   7   9   2      161.36      194.79     35.55 o 
   8   9   2        0.01       38.50     19.66 o 
   9   9   2        0.13       32.86     17.58 o 
  10   9   2        5.66       36.31     19.46 o 
  11   9   2        1.43       10.19     21.34 o 
   0  10   2        1.80       31.04     13.46 o 
   1  10   2      140.04      131.54     18.00 o 
   2  10   2       92.69       66.77     14.08 o 
   3  10   2      202.78      181.64     17.42 o 
   4  10   2        0.00        7.01     19.30 o 
   5  10   2        8.60       23.41     12.10 o 
   6  10   2        2.12       22.29     13.49 o 
   7  10   2       25.89       38.13     15.22 o 
   8  10   2        3.28        0.00     20.37 o 
   9  10   2        6.58       56.82     31.75 o 
   1  11   2        4.94        5.50     17.66 o 
   2  11   2        6.97       13.63     20.86 o 
   3  11   2       25.71       26.14     17.95 o 
   4  11   2       19.99       41.83     10.54 o 
   5  11   2      145.83      120.06     15.43 o 
   6  11   2       19.54       22.11     23.01 o 
   7  11   2       57.27       33.10     22.03 o 
   8  11   2        7.69       54.67     16.98 o 
   0  12   2      155.93      132.05     29.71 o 
   1  12   2      116.30      126.39     17.55 o 
   2  12   2       14.70        0.00     20.27 o 
   3  12   2        0.18       41.24     19.50 o 
   4  12   2        3.35       12.88     19.11 o 
   5  12   2       11.83       37.87     17.35 o 
   6  12   2        0.18       19.80     20.01 o 
   1  13   2        1.00       21.92     20.71 o 
   2  13   2       15.43       41.58     18.09 o 
   3  13   2       12.28       24.43     19.78 o 
   4  13   2        0.06       10.26     23.32 o 
   1   1   3     1415.31     1319.71     10.24 o 
   2   1   3      112.83      128.46      7.59 o 
   3   1   3      883.20      819.99     12.58 o 
   4   1   3      133.85      130.86      6.06 o 
   5   1   3     4482.16     4812.93     35.25 o 
   6   1   3      936.34      930.79     21.80 o 
   7   1   3        1.76       15.44      7.68 o 
   8   1   3       12.76       25.78      8.97 o 
   9   1   3      299.80      270.65     19.17 o 
  10   1   3        0.42       20.71      9.67 o 
  11   1   3      489.87      451.87     28.12 o 
  12   1   3       20.19       23.14     12.25 o 
  13   1   3      186.72      166.53     24.04 o 
  14   1   3       32.41       94.08     22.82 o 
   0   2   3      114.82      116.41     12.62 o 
   1   2   3     9277.16     8842.61     42.00 o 
   2   2   3     8437.69     8040.88     32.29 o 
   3   2   3     2587.34     2517.40     20.90 o 
   4   2   3    12957.17    12821.20     55.50 o 
   5   2   3      236.79      242.18     12.64 o 
   6   2   3     1957.37     2091.97     27.98 o 
   7   2   3        0.85       17.79     11.31 o 
   8   2   3      901.71      986.82     41.16 o 
   9   2   3       72.48       45.12     15.86 o 
  10   2   3       27.55       28.70     12.72 o 
  11   2   3        0.21        0.00     11.88 o 
  12   2   3       18.07        0.23     18.04 o 
  13   2   3        9.00       68.86     22.53 o 
  14   2   3       97.93      136.06     25.97 o 
   1   3   3    20272.42    19772.36     64.75 o 
   2   3   3     1851.14     1696.91     17.05 o 
   3   3   3     1900.96     1831.36     20.81 o 
   4   3   3     1941.44     1918.75     21.70 o 
   5   3   3    10858.41    11875.29    140.72 o 
   6   3   3      889.06      788.32     19.08 o 
   7   3   3       24.29       29.07      8.60 o 
   8   3   3       33.83       37.93      9.50 o 
   9   3   3      210.62      178.77     20.42 o 
  10   3   3       50.35       62.15     14.62 o 
  11   3   3       13.47       30.16     16.11 o 
  12   3   3        0.18        9.88     15.25 o 
  13   3   3        8.09       33.35     21.60 o 
  14   3   3       11.37       56.67     22.82 o 
   0   4   3     4469.52     4478.71     50.29 o 
   1   4   3     1548.47     1416.23     17.42 o 
   2   4   3     1349.84     1256.21     20.17 o 
   4   4   3     5751.54     6371.94     50.43 o 
   5   4   3      150.18      181.47     12.71 o 
   6   4   3       42.67       42.62      9.42 o 
   7   4   3       48.91       59.87     10.71 o 
   8   4   3       60.63       62.39      9.92 o 
   9   4   3      312.52      331.65     20.83 o 
  10   4   3        0.67       27.16     17.37 o 
  11   4   3        0.39       21.06     16.61 o 
  12   4   3       10.29        8.90     18.25 o 
  13   4   3        1.14        0.00     17.98 o 
  14   4   3       53.22       39.40     22.48 o 
   1   5   3        0.58       16.12      6.18 o 
   2   5   3       73.13       61.31      5.99 o 
   3   5   3      478.48      419.55     14.26 o 
   4   5   3      587.94      609.63     14.89 o 
   5   5   3        0.11        7.03      8.18 o 
   6   5   3      674.66      679.26     19.20 o 
   7   5   3       10.54       21.04     10.44 o 
   8   5   3      265.63      286.63     19.98 o 
   9   5   3       31.29       49.82     16.95 o 
  10   5   3       19.18       21.90     15.83 o 
  11   5   3        1.12       30.93     16.28 o 
  12   5   3        1.35       27.18     16.63 o 
  13   5   3        7.53       78.54     22.61 o 
   0   6   3     7684.42     7984.14     96.63 o 
   1   6   3       41.02       38.18      6.94 o 
   2   6   3      552.98      531.95     16.30 o 
   3   6   3        3.67       12.76      5.76 o 
   4   6   3        4.71       20.03      7.24 o 
   5   6   3       87.79       86.71     10.24 o 
   6   6   3      297.51      298.60     13.98 o 
   7   6   3      256.92      263.79     16.69 o 
   8   6   3       47.79       62.45     15.55 o 
   9   6   3      122.27       97.63     19.28 o 
  10   6   3      148.47      114.45     17.60 o 
  11   6   3       13.86       35.40     15.59 o 
  12   6   3        0.01       15.98     16.33 o 
  13   6   3       10.48        2.38     18.13 o 
   1   7   3       41.92       55.41      6.86 o 
   2   7   3       74.46       65.67     12.40 o 
   3   7   3        8.59       40.59     10.33 o 
   4   7   3      191.44      197.90     15.09 o 
   5   7   3     1167.67     1286.53     32.13 o 
   6   7   3        6.86       17.66     12.83 o 
   7   7   3       19.02       23.17     10.62 o 
   8   7   3       22.15       11.56     13.04 o 
   9   7   3       18.99       13.05     18.04 o 
  10   7   3       12.46       51.91     23.16 o 
  11   7   3       40.87       26.95     17.73 o 
  12   7   3       10.44       62.24     21.95 o 
   0   8   3     1210.96     1247.66     51.10 o 
   1   8   3      116.89      148.26     14.48 o 
   2   8   3      221.13      205.41     16.73 o 
   3   8   3       16.96       18.51      7.81 o 
   4   8   3      391.06      422.24     18.42 o 
   5   8   3      109.22       93.85     12.06 o 
   6   8   3      147.79      112.62     17.77 o 
   7   8   3       62.73       48.56     15.36 o 
   8   8   3        1.50        0.00     15.22 o 
   9   8   3        8.49       49.50     22.91 o 
  10   8   3        0.95       24.16     21.45 o 
  11   8   3        0.39       56.40     21.27 o 
   1   9   3      372.96      344.47     19.40 o 
   2   9   3       32.96       34.49     11.17 o 
   3   9   3      247.27      279.17     19.24 o 
   4   9   3        1.61       11.63     19.03 o 
   5   9   3      410.80      438.08     23.80 o 
   6   9   3       85.67       52.87     12.96 o 
   7   9   3       43.79       60.63     18.50 o 
   8   9   3        0.45       45.27     17.73 o 
   9   9   3        7.96       21.89     21.21 o 
  10   9   3        0.78        8.96     20.50 o 
   0  10   3       30.78       27.39     16.47 o 
   1  10   3      238.15      238.07     19.68 o 
   2  10   3       16.12       23.57     12.97 o 
   3  10   3       44.40       47.98     10.37 o 
   4  10   3       68.71       57.35     22.73 o 
   5  10   3       42.03       25.78     13.38 o 
   6  10   3       29.29        5.60     15.22 o 
   7  10   3       72.42       45.58     19.87 o 
   8  10   3        1.06        3.82     15.91 o 
   9  10   3        5.59       30.38     14.07 o 
   1  11   3      136.65      108.87     19.76 o 
   2  11   3       50.67       54.62     12.78 o 
   3  11   3       73.80       53.53     16.32 o 
   4  11   3        0.13       23.51     12.33 o 
   5  11   3        9.85       33.74     13.44 o 
   6  11   3        6.79       17.14     16.65 o 
   7  11   3       12.87       44.13     15.11 o 
   8  11   3        4.14       26.26     13.24 o 
   0  12   3      224.70      263.36     36.68 o 
   1  12   3        0.00        4.63     16.96 o 
   2  12   3       64.49       59.29     15.77 o 
   3  12   3       12.99       14.46     15.07 o 
   4  12   3       11.06       44.46     16.41 o 
   5  12   3        0.61       24.93     17.17 o 
   6  12   3        2.22       23.65     19.31 o 
   1  13   3       15.50        0.00     15.02 o 
   2  13   3       53.38       66.54     17.81 o 
   3  13   3       38.53       25.07     18.38 o 
   0   0   4    33013.88    32346.68    140.96 o 
   1   0   4       41.16       27.97      5.30 o 
   2   0   4      165.04      137.35     10.33 o 
   3   0   4      696.03      564.61     14.28 o 
   4   0   4      444.67      424.76     13.00 o 
   5   0   4     2547.85     2434.84     35.18 o 
   6   0   4       28.76       25.15     10.32 o 
   7   0   4     1326.43     1244.16     27.78 o 
   8   0   4       20.73       37.51     21.51 o 
   9   0   4      282.71      247.90     22.95 o 
  10   0   4     4398.43     4828.73    138.98 o 
  11   0   4     1037.60     1099.96     96.56 o 
  12   0   4      185.42      139.17     34.43 o 
  13   0   4       69.96       23.04     46.49 o 
  14   0   4       58.19       75.38     32.44 o 
   1   1   4      139.01       93.51      7.07 o 
   2   1   4    10227.56     9930.56     37.55 o 
   3   1   4        2.88        2.81      5.85 o 
   4   1   4     3584.91     3602.90     31.66 o 
   5   1   4       53.46       37.93      9.48 o 
   6   1   4     1955.79     1984.38     30.68 o 
   7   1   4        1.40        0.00      6.04 o 
   8   1   4       95.96       99.19     13.22 o 
   9   1   4      110.90      137.74     14.89 o 
  10   1   4      150.01      157.17     18.56 o 
  11   1   4       64.24       42.65     13.95 o 
  12   1   4      177.34      180.75     26.52 o 
  13   1   4       26.83       27.83     22.28 o 
  14   1   4        4.92       35.14     22.91 o 
   0   2   4    53332.71    52236.59    188.53 o 
   1   2   4      663.69      692.51     11.44 o 
   2   2   4     1286.98     1242.41     13.54 o 
   3   2   4     3926.37     3883.34     31.48 o 
   4   2   4        0.09        0.00      9.32 o 
   5   2   4      142.38      192.58     12.05 o 
   6   2   4     2064.86     2419.58     32.24 o 
   7   2   4     1419.17     1471.73     24.44 o 
   8   2   4      147.47      192.21     16.02 o 
   9   2   4       15.90       23.19     10.31 o 
  10   2   4     1267.73     1154.72     42.37 o 
  11   2   4      401.08      426.02     27.92 o 
  12   2   4      122.51      134.72     21.52 o 
  13   2   4       11.41       11.68     21.88 o 
  14   2   4        0.09       20.44     21.34 o 
   1   3   4     1649.19     1517.08     19.49 o 
   2   3   4    11028.94    10820.62     46.73 o 
   3   3   4    10698.51    11194.68     56.19 o 
   4   3   4       34.15       31.56      6.63 o 
   5   3   4      559.48      640.69     26.15 o 
   6   3   4      585.40      627.58     17.28 o 
   7   3   4      598.28      650.21     27.16 o 
   8   3   4     1001.30     1079.55     30.87 o 
   9   3   4      356.80      358.73     30.37 o 
  10   3   4      904.78      992.43     38.16 o 
  11   3   4       58.58       26.85     14.87 o 
  12   3   4       22.20       44.88     15.63 o 
  13   3   4        8.45       13.46     22.04 o 
  14   3   4       10.15        0.00     21.05 o 
   0   4   4     4801.91     4510.75     35.15 o 
   1   4   4        0.01        2.76      7.90 o 
   2   4   4        0.10        4.90      8.63 o 
   3   4   4     2218.74     2292.45     25.23 o 
   4   4   4     3511.00     3979.85     36.62 o 
   5   4   4      122.97      100.13      8.67 o 
   6   4   4      696.87      767.67     18.23 o 
   7   4   4        1.41       15.48     10.69 o 
   8   4   4        2.29       12.76     11.23 o 
   9   4   4      190.91      237.78     22.71 o 
  10   4   4       40.78       18.23     15.58 o 
  11   4   4       29.22       32.98     14.77 o 
  12   4   4        0.24       11.34     17.25 o 
  13   4   4       10.34       10.85     17.29 o 
  14   4   4       45.97       49.88     23.43 o 
   1   5   4       92.27       94.69      9.31 o 
   2   5   4       31.71       31.92      8.48 o 
   3   5   4     1532.12     1683.47     31.18 o 
   4   5   4       40.04       39.18      8.91 o 
   5   5   4        1.98       11.90      9.26 o 
   6   5   4       43.78       55.93     11.00 o 
   7   5   4       11.16       16.90     11.64 o 
   8   5   4        8.61        2.17     10.84 o 
   9   5   4       62.15       44.38     15.69 o 
  10   5   4       23.99       41.30     19.03 o 
  11   5   4       17.31       26.84     16.14 o 
  12   5   4        0.03       11.86     15.90 o 
  13   5   4       11.19        8.15     18.08 o 
   0   6   4      421.22      433.46     28.18 o 
   1   6   4        0.45        0.66      9.14 o 
   2   6   4       48.57       66.32      8.09 o 
   3   6   4      246.34      278.37     14.60 o 
   4   6   4      243.23      269.89     13.39 o 
   5   6   4       78.01       94.42      9.93 o 
   6   6   4       83.57       82.08      9.10 o 
   7   6   4       60.01       79.60     13.34 o 
   8   6   4        0.10        3.07     14.01 o 
   9   6   4       39.60       35.10     13.15 o 
  10   6   4       20.42       35.84     16.24 o 
  11   6   4        0.41       32.61     15.88 o 
  12   6   4       48.97       47.78     17.95 o 
  13   6   4        3.45       33.57     18.37 o 
   1   7   4      334.87      349.03     17.99 o 
   2   7   4      976.83     1024.43     24.09 o 
   3   7   4      108.02      122.60     14.10 o 
   4   7   4      419.58      511.50     20.78 o 
   5   7   4      169.64      202.29     16.07 o 
   6   7   4       27.61       57.46     11.57 o 
   7   7   4       26.33       31.81     12.56 o 
   8   7   4       13.49        0.00     16.01 o 
   9   7   4      148.01      154.30     22.18 o 
  10   7   4        0.40       23.80     18.63 o 
  11   7   4        0.12        0.00     17.59 o 
  12   7   4       18.35       42.36     21.67 o 
   0   8   4      973.06      947.06     48.68 o 
   1   8   4       55.50       60.90      8.18 o 
   2   8   4      646.36      734.57     29.45 o 
   3   8   4      303.06      339.27     19.95 o 
   4   8   4     1438.36     1492.81     32.88 o 
   5   8   4       53.96       70.39     20.58 o 
   6   8   4      308.51      312.34     17.98 o 
   7   8   4        2.45        0.00     13.07 o 
   8   8   4       30.91       34.53     18.00 o 
   9   8   4        4.26        2.82     15.53 o 
  10   8   4       36.94       81.08     18.86 o 
  11   8   4       30.23       50.80     20.41 o 
   1   9   4       89.54       69.77     14.92 o 
   2   9   4        0.04        7.00     11.63 o 
   3   9   4      114.94      117.77     12.66 o 
   5   9   4       59.20       85.21     13.23 o 
   6   9   4       15.21       13.46     15.74 o 
   7   9   4        7.85       22.30     19.62 o 
   8   9   4        2.95       12.86     21.93 o 
   9   9   4        0.12        5.00     20.18 o 
  10   9   4        9.32       21.12     19.24 o 
   0  10   4        2.33       25.53     20.11 o 
   1  10   4      504.79      493.60     27.27 o 
   2  10   4        0.48       20.46     14.79 o 
   3  10   4      216.94      192.26     18.21 o 
   4  10   4      278.27      303.06     27.15 o 
   5  10   4       11.13       20.57     15.55 o 
   6  10   4      115.59       87.88     14.58 o 
   7  10   4       24.83       35.52     12.63 o 
   8  10   4        3.83        0.00     18.99 o 
   9  10   4        0.58        8.22     19.58 o 
   1  11   4       11.12       60.08     19.70 o 
   2  11   4       11.01       36.36     20.11 o 
   3  11   4       43.73       72.22     16.66 o 
   4  11   4       33.50       48.80     15.61 o 
   5  11   4        0.20       26.04     13.97 o 
   6  11   4      126.77       95.73     26.11 o 
   7  11   4        2.24       36.21     19.57 o 
   8  11   4        3.84       17.47     19.84 o 
   0  12   4       13.33       40.96     24.42 o 
   2  12   4       81.39       81.64     18.45 o 
   3  12   4        4.39       32.02     18.21 o 
   4  12   4       76.07      106.71     19.42 o 
   5  12   4        0.98       27.92     19.25 o 
   6  12   4       27.88       59.94     19.75 o 
   1  13   4       38.58       59.13     18.26 o 
   2  13   4        2.69       10.50     16.61 o 
   3  13   4        4.40       27.95     16.71 o 
   1   1   5    24000.45    23166.78     61.54 o 
   2   1   5      844.45      753.97     16.22 o 
   3   1   5     2913.79     2566.43     23.13 o 
   4   1   5      689.35      658.69     15.63 o 
   5   1   5     1272.29     1264.86     19.49 o 
   6   1   5       19.84       19.44     10.61 o 
   7   1   5      221.36      219.51     12.90 o 
   8   1   5      330.90      294.10     20.13 o 
   9   1   5      547.33      540.53     21.24 o 
  10   1   5       73.06       91.89     12.73 o 
  11   1   5      304.17      259.28     22.32 o 
  12   1   5       24.71       15.29     17.46 o 
  13   1   5       84.99       68.72     22.69 o 
  14   1   5       69.12       72.25     25.48 o 
   0   2   5    21176.84    20997.92    128.59 o 
   1   2   5    28095.50    27191.52     72.44 o 
   2   2   5    12103.65    12090.55     40.99 o 
   3   2   5      145.54      155.28      6.96 o 
   4   2   5     9882.79    10302.36     51.29 o 
   5   2   5     1149.77     1262.62     19.13 o 
   6   2   5      785.28      775.03     22.04 o 
   7   2   5       66.33       43.86     13.17 o 
   8   2   5     1999.66     1937.99     35.41 o 
   9   2   5      513.96      452.51     22.20 o 
  10   2   5       70.03      102.22     21.89 o 
  11   2   5      644.35      630.60     36.16 o 
  12   2   5      244.37      228.40     25.70 o 
  13   2   5       45.61       47.71     24.85 o 
  14   2   5      310.01      364.25     43.31 o 
   1   3   5      629.98      659.30     15.98 o 
   2   3   5     5680.96     5468.72     30.27 o 
   3   3   5     1774.00     1720.39     20.65 o 
   5   3   5     4105.52     4291.60     41.35 o 
   6   3   5     1277.50     1349.33     22.60 o 
   7   3   5      374.71      384.57     17.70 o 
   8   3   5       52.35       55.19     11.60 o 
   9   3   5       33.07       46.07     13.20 o 
  10   3   5       39.30       59.34     15.33 o 
  11   3   5        4.65       26.18     25.08 o 
  12   3   5       19.46       23.41     11.63 o 
  13   3   5       10.59        4.90     17.28 o 
  14   3   5        0.16        0.00     22.66 o 
   0   4   5      925.69      913.19     21.72 o 
   1   4   5        3.09        2.14      6.33 o 
   2   4   5      428.85      481.72     16.10 o 
   3   4   5     3144.76     3386.80     31.14 o 
   4   4   5     1987.16     2072.63     25.11 o 
   5   4   5     2348.69     2432.45     31.85 o 
   6   4   5     1185.79     1162.70     21.92 o 
   7   4   5      117.67      142.84     14.03 o 
   8   4   5      608.51      568.61     20.51 o 
   9   4   5      223.14      182.73     21.50 o 
  10   4   5      892.65      912.87     37.65 o 
  11   4   5       17.36       51.21     19.10 o 
  12   4   5       19.87       54.33     17.64 o 
  13   4   5        2.57       17.18     21.62 o 
   1   5   5       85.89      106.16      9.43 o 
   2   5   5        3.73       28.97     10.38 o 
   3   5   5     2839.13     3172.98     35.95 o 
   4   5   5      377.33      438.47     15.14 o 
   5   5   5     1775.52     1830.44     23.63 o 
   6   5   5      301.32      325.97     23.88 o 
   7   5   5      808.35      782.75     22.76 o 
   8   5   5       26.14        0.00     11.63 o 
   9   5   5      156.65      130.59     17.77 o 
  10   5   5       18.32       38.33     14.05 o 
  11   5   5        4.37       48.75     15.63 o 
  12   5   5        2.22        9.97     16.03 o 
  13   5   5        0.03        0.00     19.10 o 
   0   6   5     1820.96     1957.08     38.96 o 
   1   6   5      146.04      178.02     10.35 o 
   2   6   5        9.06       29.64      8.83 o 
   3   6   5      158.69      171.53     12.82 o 
   4   6   5      626.19      593.04     23.46 o 
   5   6   5       11.49        5.90     10.09 o 
   6   6   5       95.42       65.07     13.06 o 
   7   6   5      299.62      304.36     18.30 o 
   8   6   5      252.59      224.64     16.56 o 
   9   6   5       37.84       47.30     13.84 o 
  10   6   5      679.98      651.09     34.43 o 
  11   6   5        9.01       19.70     19.32 o 
  12   6   5        1.95       25.75     17.74 o 
  13   6   5        1.68       31.73     20.01 o 
   1   7   5      351.87      319.24     19.41 o 
   2   7   5      728.80      789.23     21.93 o 
   3   7   5       20.22       34.38     13.98 o 
   4   7   5       26.54       36.08      9.90 o 
   5   7   5      550.18      498.21     19.63 o 
   6   7   5        4.02       15.47     13.01 o 
   7   7   5        3.19       23.80     13.56 o 
   8   7   5       23.93       40.06     17.82 o 
   9   7   5       10.28       20.70     16.66 o 
  10   7   5        0.34        9.60     18.15 o 
  11   7   5        0.00       25.87     20.71 o 
  12   7   5       20.25       83.11     25.69 o 
   0   8   5      133.21      124.20     25.35 o 
   1   8   5      609.42      597.19     25.23 o 
   2   8   5       72.37       65.81     14.01 o 
   3   8   5      140.92      135.21     13.93 o 
   4   8   5      356.90      353.53     25.30 o 
   5   8   5        2.74       33.15     12.29 o 
   6   8   5      511.63      523.61     26.42 o 
   7   8   5       14.35       31.20     12.87 o 
   8   8   5       35.72       36.65     16.65 o 
   9   8   5        3.61       16.89     17.25 o 
  10   8   5      124.03      116.49     20.84 o 
  11   8   5       31.55       47.62     19.09 o 
   1   9   5      114.35       79.76     23.18 o 
   2   9   5      225.45      256.61     21.73 o 
   3   9   5       48.74       30.77     12.46 o 
   4   9   5       34.91       48.66     10.55 o 
   5   9   5        2.05       20.87      8.65 o 
   6   9   5        0.06       31.51     12.91 o 
   8   9   5        2.94       15.45     19.26 o 
   9   9   5        0.08       29.55     23.36 o 
  10   9   5       16.09       29.22     20.26 o 
   0  10   5       14.46        8.42     17.36 o 
   1  10   5      174.49      201.80     17.87 o 
   2  10   5       24.96       32.64     10.74 o 
   3  10   5       13.91       35.39     10.59 o 
   4  10   5        4.44       16.26     11.80 o 
   5  10   5        7.66       47.18     17.93 o 
   6  10   5       18.44       31.07     11.29 o 
   7  10   5        4.90        0.00     14.75 o 
   8  10   5        0.00       48.68     23.10 o 
   9  10   5        1.31        5.87     19.73 o 
   1  11   5      147.12       74.74     19.89 o 
   2  11   5       59.11       59.94     13.59 o 
   3  11   5       51.07       62.99     22.10 o 
   4  11   5        7.55       33.31     20.91 o 
   5  11   5       20.75       32.39     17.63 o 
   6  11   5        2.62       37.10     23.61 o 
   7  11   5        3.54       15.08     18.64 o 
   8  11   5        8.84       42.80     18.11 o 
   0  12   5       52.28       64.00     26.06 o 
   1  12   5      420.46      409.93     29.30 o 
   2  12   5       13.76       17.27     13.84 o 
   3  12   5       16.10       44.38     17.41 o 
   4  12   5        2.74       20.72     22.79 o 
   5  12   5        0.93        7.79     13.44 o 
   6  12   5       14.06       21.71     16.66 o 
   1  13   5       26.79       65.54     28.51 o 
   2  13   5       86.85       41.53     19.47 o 
   3  13   5        1.16       31.19     15.43 o 
   0   0   6    11497.93    10880.68     67.23 o 
   1   0   6    19067.60    18569.25     66.41 o 
   2   0   6    13164.14    11930.86    134.81 o 
   3   0   6     4657.01     4706.72     36.90 o 
   4   0   6     1090.63     1033.92     23.95 o 
   5   0   6      752.11      825.06     19.03 o 
   6   0   6     1289.53     1325.38     26.14 o 
   7   0   6     1243.46     1209.44     28.38 o 
   8   0   6      208.64      228.43     20.87 o 
   9   0   6        4.19       11.08     11.25 o 
  10   0   6      410.23      416.49     40.10 o 
  11   0   6      134.91      102.67     35.98 o 
  12   0   6      172.26      185.42     35.68 o 
  13   0   6       34.64        0.00     29.98 o 
  14   0   6       11.11       11.64     31.38 o 
   2   1   6      127.62      135.59      9.97 o 
   3   1   6      634.28      500.82     10.44 o 
   4   1   6       21.39       13.13      8.00 o 
   5   1   6      107.33      110.43     10.01 o 
   6   1   6       39.67       74.96     17.18 o 
   7   1   6       40.63       45.76      9.26 o 
   8   1   6       62.14       57.29     16.06 o 
   9   1   6       12.67       15.44      9.55 o 
  10   1   6       60.57       67.27     10.90 o 
  11   1   6       46.40       27.12     10.06 o 
  12   1   6       42.62       17.36     17.59 o 
  13   1   6       73.38       53.47     22.54 o 
  14   1   6        4.49        8.65     29.93 o 
   0   2   6    13799.39    13802.98     55.54 o 
   1   2   6        5.13       12.80      9.24 o 
   2   2   6     9417.07     9132.91     36.73 o 
   3   2   6      679.61      660.51     12.91 o 
   4   2   6      652.81      685.63     19.07 o 
   5   2   6       44.96       62.18     11.47 o 
   6   2   6       57.39       55.80     10.62 o 
   7   2   6      161.38      178.76     12.78 o 
   8   2   6      581.59      625.58     23.82 o 
   9   2   6      141.48      130.21     14.55 o 
  10   2   6      378.78      509.72     27.92 o 
  11   2   6        2.21       48.31     16.32 o 
  12   2   6      172.44      179.26     25.34 o 
  13   2   6       63.33       65.41     32.62 o 
  14   2   6        0.05        5.44     21.72 o 
   1   3   6     3823.32     3808.46     33.14 o 
   2   3   6      700.62      688.13     13.16 o 
   3   3   6      722.10      687.79     14.10 o 
   4   3   6     2952.81     3119.39     32.17 o 
   5   3   6      104.67      137.14     11.59 o 
   6   3   6        3.44       15.79     13.79 o 
   7   3   6        0.00       34.40     13.16 o 
   8   3   6      196.85      218.07     16.97 o 
   9   3   6      961.14      875.55     35.71 o 
  10   3   6      227.24      197.20     21.89 o 
  11   3   6        4.83        0.00     15.25 o 
  12   3   6       13.59       21.14     21.55 o 
  13   3   6       20.63       31.00     19.92 o 
  14   3   6       74.98       39.31     21.93 o 
   0   4   6        4.07        6.44      6.23 o 
   1   4   6       36.54       41.21      8.28 o 
   2   4   6      412.30      436.55     15.40 o 
   3   4   6       28.36       26.27      8.11 o 
   4   4   6      977.22     1008.07     17.85 o 
   5   4   6      528.37      590.36     15.45 o 
   6   4   6       32.28       37.41     10.91 o 
   7   4   6       44.91       52.42     11.87 o 
   8   4   6       22.67       20.64     11.20 o 
   9   4   6      269.08      277.99     17.21 o 
  10   4   6        4.69       42.02     16.57 o 
  11   4   6       10.22       23.99     12.99 o 
  12   4   6       31.54       53.27     14.09 o 
  13   4   6        0.98        9.31     18.47 o 
   1   5   6      789.87      897.02     21.02 o 
   2   5   6       31.43       23.55      7.55 o 
   3   5   6     2134.04     2076.07     29.50 o 
   4   5   6      192.07      181.08      9.39 o 
   5   5   6     1658.72     1602.26     21.52 o 
   6   5   6      213.37      246.88     17.36 o 
   7   5   6       33.30       54.46     10.47 o 
   8   5   6      164.40      183.30     16.46 o 
   9   5   6      619.77      586.09     27.90 o 
  10   5   6       34.80       52.96     15.01 o 
  11   5   6       54.70       76.85     15.26 o 
  12   5   6        4.75       26.06     17.83 o 
  13   5   6        2.12        9.99     17.51 o 
   0   6   6       60.07       63.53      7.70 o 
   1   6   6       64.88       51.63      7.46 o 
   2   6   6      321.26      357.04     16.23 o 
   3   6   6      170.23      163.14     11.42 o 
   4   6   6      452.52      501.31     18.76 o 
   5   6   6      124.39      106.98     11.85 o 
   6   6   6        8.87        1.46     10.10 o 
   7   6   6      213.98      225.23     17.99 o 
   8   6   6      114.99       76.39     14.35 o 
   9   6   6       15.07        9.21     12.91 o 
  10   6   6        2.10       34.80     15.30 o 
  11   6   6        0.12       31.15     12.11 o 
  12   6   6       13.26       33.64     21.93 o 
  13   6   6        2.48        6.93     20.28 o 
   1   7   6       31.96       23.04      8.76 o 
   2   7   6     1290.55     1338.68     32.24 o 
   3   7   6      146.12      180.77     14.67 o 
   4   7   6       24.21       44.34     14.41 o 
   5   7   6     1588.76     1601.22     29.77 o 
   6   7   6       12.74       54.73     14.96 o 
   7   7   6        7.60       35.57     13.16 o 
   8   7   6       68.47       56.65     16.83 o 
   9   7   6        1.11       27.40     13.80 o 
  10   7   6      129.76      110.53     19.72 o 
  11   7   6       31.15       22.15     16.44 o 
  12   7   6        0.34        7.11     17.48 o 
   0   8   6       25.49       28.92     23.39 o 
   1   8   6      153.09      159.35     13.34 o 
   2   8   6      224.66      245.86     14.48 o 
   3   8   6        0.88       10.34     11.92 o 
   4   8   6        0.12       10.86     11.38 o 
   5   8   6        3.22       22.55     12.73 o 
   6   8   6      150.65      154.23     19.25 o 
   7   8   6      137.34      129.53     18.01 o 
   8   8   6        0.45        1.37     16.98 o 
   9   8   6        0.22       28.32     17.64 o 
  10   8   6        9.14       15.05     17.13 o 
  11   8   6       17.37       41.23     19.32 o 
   1   9   6        6.51        9.26     13.59 o 
   2   9   6       40.80       48.63      9.05 o 
   3   9   6       13.02       29.02     13.24 o 
   4   9   6        0.24        0.00     11.52 o 
   5   9   6      699.33      669.10     27.67 o 
   7   9   6       11.63        8.93     14.47 o 
   8   9   6       15.09       70.81     22.64 o 
   9   9   6        8.69       17.90     18.94 o 
  10   9   6        7.68        2.21     20.40 o 
   0  10   6      194.10      222.28     38.72 o 
   1  10   6       13.77       20.54     12.51 o 
   2  10   6      160.88      122.06     14.29 o 
   3  10   6       18.37       23.72     10.38 o 
   4  10   6       19.67       33.26     11.49 o 
   5  10   6        0.23        0.00     13.55 o 
   6  10   6       78.90       80.20     19.19 o 
   7  10   6        6.05        5.01     16.66 o 
   8  10   6        2.35       10.36     20.20 o 
   9  10   6       22.90        5.32     19.83 o 
   1  11   6       16.46       31.77     12.33 o 
   2  11   6      173.56      152.20     21.04 o 
   3  11   6       12.17       32.54     19.16 o 
   4  11   6       38.82       64.78     10.72 o 
   5  11   6       98.70       92.29     17.38 o 
   6  11   6        8.41       23.39     14.29 o 
   7  11   6       15.62       60.69     23.49 o 
   8  11   6        7.13        0.00     20.44 o 
   0  12   6       57.98       44.02     20.37 o 
   1  12   6       22.07       46.04     20.22 o 
   2  12   6        0.99       33.41     18.11 o 
   3  12   6       78.54       94.63     17.40 o 
   4  12   6        7.68       48.76     14.67 o 
   5  12   6        5.71       31.93     20.20 o 
   6  12   6        0.03        0.00     21.84 o 
   1  13   6        2.31       38.94     14.99 o 
   2  13   6        9.87       18.71     16.17 o 
   3  13   6        6.44       23.47     22.06 o 
   1   1   7    15164.22    14641.95     61.20 o 
   2   1   7     2116.03     1788.53     25.82 o 
   3   1   7      173.93      194.78     10.67 o 
   4   1   7       24.07        5.88      7.50 o 
   5   1   7      540.38      601.94     16.93 o 
   6   1   7     3031.48     3370.11     35.44 o 
   7   1   7       21.74       12.19      7.84 o 
   8   1   7       14.72       27.95     10.91 o 
   9   1   7      258.26      247.39     22.97 o 
  10   1   7        0.42       28.86     17.41 o 
  11   1   7      647.00      723.86     46.29 o 
  12   1   7       40.87       62.23     24.65 o 
  13   1   7        3.03        2.97     22.03 o 
  14   1   7        2.42        9.31     21.97 o 
   0   2   7     4568.98     4412.46     30.72 o 
   1   2   7     3960.90     4095.94     31.93 o 
   2   2   7       73.66       66.59     12.34 o 
   3   2   7     1334.76     1334.78     17.32 o 
   4   2   7     7643.42     7863.20     49.29 o 
   5   2   7       82.57       97.75     11.87 o 
   6   2   7       16.25       27.33     11.91 o 
   7   2   7       86.22       86.47     11.47 o 
   8   2   7      124.31      108.27     19.25 o 
   9   2   7       29.54       67.58     16.15 o 
  10   2   7      361.26      395.24     25.46 o 
  11   2   7       28.76       27.86     14.20 o 
  12   2   7       26.04       33.32     21.33 o 
  13   2   7        6.39       10.50     13.53 o 
  14   2   7       20.12       40.74     22.11 o 
   1   3   7      386.28      405.00     13.01 o 
   2   3   7     3336.36     3492.03     32.60 o 
   3   3   7     1366.06     1411.45     19.31 o 
   4   3   7      199.45      177.90     10.62 o 
   5   3   7      422.96      446.00     15.27 o 
   6   3   7      508.82      518.53     17.51 o 
   7   3   7       50.83       55.57     10.72 o 
   8   3   7      435.03      464.62     19.25 o 
   9   3   7       56.98       68.86     13.26 o 
  10   3   7      197.47      216.07     18.43 o 
  11   3   7       16.04       32.00     11.41 o 
  12   3   7       37.16       55.68     17.79 o 
  13   3   7        0.93        0.00     20.34 o 
  14   3   7       10.54        5.58     22.08 o 
   0   4   7      898.21      909.75     24.20 o 
   1   4   7      573.70      513.50     10.82 o 
   2   4   7      254.98      256.14     15.66 o 
   3   4   7      495.96      456.05     14.73 o 
   4   4   7     2486.21     2360.99     29.47 o 
   5   4   7      521.22      483.64     14.87 o 
   6   4   7        0.99        8.83      9.72 o 
   7   4   7      358.13      366.24     18.27 o 
   8   4   7       39.35       43.78     12.73 o 
   9   4   7      212.80      187.78     18.01 o 
  10   4   7       55.66       74.19     15.34 o 
  11   4   7        4.46       12.22     15.88 o 
  12   4   7       20.78       35.93     15.01 o 
  13   4   7       89.74       96.80     14.48 o 
   1   5   7      381.63      401.91     19.26 o 
   2   5   7        0.63       25.44      7.49 o 
   3   5   7      976.36      939.36     22.40 o 
   4   5   7      626.81      598.90     17.06 o 
   5   5   7       35.79       34.13      8.36 o 
   6   5   7      851.08      797.99     23.53 o 
   7   5   7      169.87      156.93     13.59 o 
   8   5   7        2.17       22.75     12.83 o 
   9   5   7      144.27      121.82     14.10 o 
  10   5   7       30.63       29.17     15.50 o 
  11   5   7        4.90        1.85     15.02 o 
  12   5   7        0.10       32.30     14.90 o 
  13   5   7        4.03       14.24     20.11 o 
   0   6   7     2340.00     2459.32     30.17 o 
   1   6   7      566.22      521.48     19.59 o 
   2   6   7        1.00        8.03      7.79 o 
   3   6   7        3.40        2.72     11.63 o 
   4   6   7      295.67      323.34     16.81 o 
   5   6   7      150.14      152.34     19.19 o 
   6   6   7        1.93       10.08      9.59 o 
   7   6   7     1150.22     1072.66     27.68 o 
   8   6   7        0.39        0.00     12.72 o 
   9   6   7      298.11      269.99     22.25 o 
  10   6   7      152.98      117.41     16.74 o 
  11   6   7        0.23        0.00     17.26 o 
  12   6   7       41.48       38.07     18.50 o 
   1   7   7      739.88      750.51     22.96 o 
   2   7   7      112.98      116.31     12.26 o 
   3   7   7        0.96        0.00     12.40 o 
   4   7   7      236.15      262.60     17.00 o 
   5   7   7      271.28      298.14     18.32 o 
   6   7   7        0.26       34.90     14.71 o 
   7   7   7        0.43       29.64     14.14 o 
   8   7   7        0.06       18.84     12.39 o 
   9   7   7       15.05       34.97     15.82 o 
  10   7   7       65.67       67.82     16.88 o 
  11   7   7        0.37       10.07     16.51 o 
  12   7   7        1.64       28.32     19.19 o 
   0   8   7        7.61       37.16     21.63 o 
   1   8   7       50.96       50.16      9.45 o 
   2   8   7      188.88      165.32     13.90 o 
   3   8   7        2.05       28.29      9.78 o 
   4   8   7      173.32      173.27     18.72 o 
   5   8   7       20.65       50.61     10.45 o 
   6   8   7      283.54      328.96     22.67 o 
   7   8   7       60.40       75.11     14.19 o 
   8   8   7       84.82       90.76     20.24 o 
   9   8   7      210.21      190.04     21.03 o 
  10   8   7       34.91       44.78     17.82 o 
  11   8   7       34.07       28.26     18.56 o 
   1   9   7      182.64      196.49     18.93 o 
   2   9   7       22.90       28.29     11.67 o 
   3   9   7      289.92      293.22     17.01 o 
   4   9   7        1.61       10.08     17.55 o 
   5   9   7      124.18      129.32     14.69 o 
   6   9   7       11.38       30.57     14.81 o 
   7   9   7      185.06      188.21     22.37 o 
   8   9   7        4.47       13.71     18.84 o 
   9   9   7       80.88      142.64     24.49 o 
  10   9   7       18.70       47.74     25.65 o 
   0  10   7      633.88      616.73     43.76 o 
   1  10   7        8.86       13.30     12.76 o 
   2  10   7        7.92       30.03     10.71 o 
   3  10   7        3.46       14.20     12.86 o 
   4  10   7       34.61       41.65     10.46 o 
   5  10   7       17.14       27.87      9.06 o 
   6  10   7       49.67       65.96     13.66 o 
   7  10   7        0.60       10.94     18.41 o 
   8  10   7       10.23       67.63     20.24 o 
   9  10   7        0.78       29.37     19.76 o 
   1  11   7      355.10      324.51     25.88 o 
   2  11   7        0.54       35.16     20.88 o 
   3  11   7       21.03       38.45     12.17 o 
   4  11   7        0.10        0.00     14.23 o 
   5  11   7        5.83       48.54     13.91 o 
   6  11   7       10.01       35.39     24.36 o 
   7  11   7        4.85        0.00     17.56 o 
   8  11   7        4.13        0.00     21.52 o 
   0  12   7       53.24       52.85     17.57 o 
   1  12   7        1.75        0.00     16.55 o 
   2  12   7        6.83        3.89     17.98 o 
   3  12   7        4.09       11.87     18.27 o 
   4  12   7        5.71       15.91     13.31 o 
   5  12   7        9.54       32.49     11.88 o 
   1  13   7      105.21       58.53     23.55 o 
   2  13   7       25.56       32.86     14.64 o 
   3  13   7       22.95       36.31     18.15 o 
   0   0   8   147516.58   146227.36    427.63 o 
   2   0   8       20.57        7.41      6.67 o 
   3   0   8     1173.41     1122.59     22.27 o 
   4   0   8     2228.73     2579.88     47.70 o 
   5   0   8     2535.33     2677.83     59.08 o 
   6   0   8      986.81      999.95     23.55 o 
   7   0   8     1622.24     1756.43     33.23 o 
   8   0   8      100.95      126.42     38.33 o 
   9   0   8      428.92      326.57     38.01 o 
  10   0   8     6136.13     6298.76    295.76 o 
  11   0   8       41.09       69.25     52.71 o 
  12   0   8      343.66      353.56     52.91 o 
  13   0   8        0.12       24.78     29.13 o 
  14   0   8       27.40       31.49     34.83 o 
   1   1   8     9721.63     9462.44     48.74 o 
   2   1   8      645.15      572.24     10.83 o 
   3   1   8     2427.19     2218.18     24.45 o 
   4   1   8      636.09      706.02     13.13 o 
   5   1   8     1426.79     1553.27     20.21 o 
   6   1   8      116.77      106.08     11.53 o 
   7   1   8      165.17      149.37     11.48 o 
   8   1   8        0.54       16.62     14.47 o 
   9   1   8      582.46      593.58     24.16 o 
  10   1   8        0.35       24.47     14.50 o 
  11   1   8       65.30       58.36     18.62 o 
  12   1   8       34.73       48.20     15.64 o 
  13   1   8        0.01       14.63     21.12 o 
  14   1   8        0.46       24.37     22.26 o 
   0   2   8     3618.92     3347.02     39.42 o 
   1   2   8      634.39      645.06     13.91 o 
   2   2   8      861.62      708.13     11.31 o 
   3   2   8      165.89      168.38     10.25 o 
   4   2   8     3996.82     4266.21     44.81 o 
   5   2   8        8.20       18.12      7.43 o 
   6   2   8      667.40      640.94     17.27 o 
   7   2   8        3.85       27.27     10.75 o 
   8   2   8       16.07        9.73     11.55 o 
   9   2   8       24.93       42.22     12.02 o 
  10   2   8     1487.16     1499.76     59.06 o 
  11   2   8       18.86       36.09     18.10 o 
  12   2   8      122.75      121.82     20.07 o 
  13   2   8       40.98       38.22     16.72 o 
  14   2   8       43.71       25.73     22.28 o 
   1   3   8       12.73        8.22      4.70 o 
   2   3   8      892.93      862.91     13.62 o 
   3   3   8       33.70       24.93      7.45 o 
   4   3   8     1431.30     1500.11     20.72 o 
   5   3   8     1504.81     1449.37     23.96 o 
   6   3   8       61.03       62.10     14.08 o 
   7   3   8       79.60       71.94     12.72 o 
   8   3   8        2.43        0.25     12.77 o 
   9   3   8      165.64      140.30     17.36 o 
  10   3   8        0.12        5.44     11.69 o 
  11   3   8       10.94       26.56     15.55 o 
  12   3   8       20.52       30.16     14.48 o 
  13   3   8        0.14       61.85     21.35 o 
  14   3   8       50.01       62.19     24.73 o 
   0   4   8      259.35      238.35     15.37 o 
   1   4   8     1496.15     1480.41     19.97 o 
   2   4   8     1873.03     1883.15     26.65 o 
   3   4   8       35.28       34.35      5.60 o 
   4   4   8       93.35       90.03     10.05 o 
   5   4   8     1308.62     1301.47     22.36 o 
   6   4   8       32.12       33.18      9.65 o 
   7   4   8        1.53       11.18     10.65 o 
   8   4   8      664.10      652.23     22.41 o 
   9   4   8       24.33       42.30     15.59 o 
  10   4   8        3.40       29.24     13.11 o 
  11   4   8       39.67       55.89     17.38 o 
  12   4   8        0.01       13.82     12.54 o 
  13   4   8        9.31       17.67     15.60 o 
   1   5   8     1964.10     2051.30     29.36 o 
   2   5   8       13.54       15.39     10.71 o 
   3   5   8       44.75       46.14      8.83 o 
   4   5   8        8.28        4.08      9.91 o 
   5   5   8     1107.71     1078.45     21.94 o 
   6   5   8       24.65       44.28     12.23 o 
   7   5   8      653.70      675.34     24.11 o 
   8   5   8     1069.29     1049.18     28.78 o 
   9   5   8       22.78        0.00     12.83 o 
  10   5   8      137.28      117.83     17.52 o 
  11   5   8        0.02        3.25     20.66 o 
  12   5   8       13.73       32.33     16.40 o 
  13   5   8        0.32       49.83     20.30 o 
   0   6   8      610.84      530.54     17.85 o 
   1   6   8      352.37      368.05     15.83 o 
   2   6   8      289.61      327.96     15.85 o 
   3   6   8        8.20       30.54     10.98 o 
   4   6   8      189.26      189.71     14.13 o 
   5   6   8      186.67      185.38     14.89 o 
   6   6   8      146.32      112.75     13.98 o 
   7   6   8      553.08      516.92     21.46 o 
   8   6   8       17.94       35.77     13.32 o 
   9   6   8       57.36       80.80     14.71 o 
  10   6   8        8.63       15.06     15.09 o 
  11   6   8        8.54       42.73     14.66 o 
  12   6   8        9.90        7.01     17.79 o 
   1   7   8      413.41      416.37     16.65 o 
   2   7   8        0.05       20.27     12.64 o 
   3   7   8       88.64       63.01     10.92 o 
   4   7   8       60.33       73.14     12.16 o 
   5   7   8     1886.23     2096.70     39.99 o 
   6   7   8      155.15      148.12     19.23 o 
   7   7   8      198.39      250.30     19.42 o 
   8   7   8        0.91       27.21     12.98 o 
   9   7   8        0.00        5.72     15.09 o 
  10   7   8       19.95       34.62     14.91 o 
  11   7   8        1.11       17.69     16.89 o 
  12   7   8        0.03        2.30     18.97 o 
   0   8   8      225.57      199.54     23.74 o 
   1   8   8       41.41       38.63      9.76 o 
   2   8   8       29.37       28.96      8.40 o 
   3   8   8       46.99       54.83     10.81 o 
   4   8   8      303.33      299.76     22.36 o 
   5   8   8       28.35        9.55     11.80 o 
   6   8   8     1040.68     1130.84     43.13 o 
   7   8   8      187.95      139.79     17.37 o 
   8   8   8      117.03      138.63     19.39 o 
   9   8   8       23.52       44.51     13.10 o 
  10   8   8       43.17       35.16     15.70 o 
  11   8   8       51.44       73.24     24.87 o 
   1   9   8        1.08        0.07     15.36 o 
   2   9   8      102.02      118.86     16.76 o 
   3   9   8        6.03        8.72     13.17 o 
   4   9   8       60.28       46.56     10.20 o 
   5   9   8        2.85       23.14     12.32 o 
   6   9   8       50.03       57.96     13.61 o 
   7   9   8        1.19       18.22     14.13 o 
   8   9   8        0.85       26.02     22.09 o 
   9   9   8       14.10       16.59     19.85 o 
  10   9   8        8.33        0.00     25.41 o 
   0  10   8      471.49      570.36     59.44 o 
   1  10   8      353.39      362.05     27.73 o 
   2  10   8       17.75       25.41     15.52 o 
   3  10   8       21.99       25.52     13.65 o 
   4  10   8       48.85       42.63      9.69 o 
   5  10   8       45.36       45.81     16.05 o 
   6  10   8       26.97       43.44     12.85 o 
   7  10   8        5.82       24.88     18.04 o 
   8  10   8       35.23       39.43     14.52 o 
   9  10   8        2.68        8.95     18.32 o 
   1  11   8       40.40       28.54     13.98 o 
   2  11   8       15.30       20.33     17.34 o 
   3  11   8       16.75       28.11     16.17 o 
   4  11   8        9.36        0.00     17.07 o 
   5  11   8      106.38       75.11     15.19 o 
   6  11   8       13.66       33.14     18.21 o 
   7  11   8        3.34        7.95     17.70 o 
   0  12   8      115.41       56.31     32.37 o 
   1  12   8       77.02       82.21     16.83 o 
   2  12   8       58.69       68.01     15.12 o 
   3  12   8       19.74       19.75     13.10 o 
   4  12   8      150.79      147.28     26.82 o 
   5  12   8       12.66       34.77     18.95 o 
   6  12   8        0.56       25.07     25.81 o 
   1  13   8       12.78       16.37     18.86 o 
   2  13   8        0.21        6.88     16.86 o 
   1   1   9      388.83      308.88     12.67 o 
   2   1   9        8.11        8.61      7.24 o 
   3   1   9      677.33      606.69     18.65 o 
   4   1   9      480.70      457.78     11.79 o 
   5   1   9     6146.70     6770.77     72.62 o 
   6   1   9     1213.88     1287.71     19.17 o 
   7   1   9     1551.94     1561.66     23.90 o 
   8   1   9      228.44      246.75     29.28 o 
   9   1   9      102.69       72.73     16.05 o 
  10   1   9       33.80       33.94     13.89 o 
  11   1   9       60.78       44.87     19.05 o 
  12   1   9       13.99       25.09     15.25 o 
  13   1   9        0.05        0.00     20.52 o 
  14   1   9       50.66       62.07     30.42 o 
   0   2   9     1631.64     1526.50     36.41 o 
   1   2   9     6014.87     5785.69     32.74 o 
   2   2   9      623.02      672.38     12.74 o 
   3   2   9      487.57      444.51     11.39 o 
   4   2   9      290.65      301.43     13.98 o 
   5   2   9      805.73      736.54     15.51 o 
   6   2   9      216.25      204.62     13.01 o 
   7   2   9       39.33       61.54     10.09 o 
   8   2   9       22.45       45.02     12.02 o 
   9   2   9      111.79      129.32     18.28 o 
  10   2   9       13.48        0.30     10.36 o 
  11   2   9       11.90        1.27     15.38 o 
  12   2   9       35.23       36.94     17.76 o 
  13   2   9        1.17       12.21     17.58 o 
  14   2   9       16.70       32.51     21.44 o 
   1   3   9      216.78      232.02     10.01 o 
   2   3   9        5.28        3.99      7.81 o 
   3   3   9      657.61      623.90     17.71 o 
   4   3   9      124.49      122.25      9.48 o 
   5   3   9     1474.87     1498.80     24.78 o 
   6   3   9      147.58      160.76     11.81 o 
   7   3   9       80.76       92.96     13.17 o 
   8   3   9       13.05        6.44     12.20 o 
   9   3   9      327.16      329.18     23.04 o 
  10   3   9       48.89       26.74     13.36 o 
  11   3   9        1.11       36.08     12.21 o 
  12   3   9        0.44       37.95     15.76 o 
  13   3   9        2.11        5.18     15.94 o 
   0   4   9     3187.23     3343.78     44.25 o 
   1   4   9       78.61       98.95      7.42 o 
   2   4   9       75.23       54.99      8.42 o 
   3   4   9      902.99      969.95     18.82 o 
   4   4   9     1196.60     1219.53     18.41 o 
   5   4   9      129.07      123.02      9.18 o 
   6   4   9      822.41      987.20     34.49 o 
   7   4   9      103.19      104.29     12.71 o 
   8   4   9      241.80      211.38     24.37 o 
   9   4   9       31.60       31.09     12.45 o 
  10   4   9      155.65      123.17     14.78 o 
  11   4   9       84.82       90.62     17.60 o 
  12   4   9       25.86       25.29     14.92 o 
  13   4   9        2.70       19.38     17.58 o 
   1   5   9      127.33      163.18     12.88 o 
   2   5   9      617.76      586.69     21.91 o 
   3   5   9     5043.58     5322.88     67.95 o 
   4   5   9      970.54      936.03     21.50 o 
   5   5   9     2672.34     2866.61     28.67 o 
   6   5   9      238.83      215.77     17.11 o 
   7   5   9       82.25       66.01     10.77 o 
   8   5   9      133.56      137.31     16.61 o 
   9   5   9      215.42      183.17     17.06 o 
  10   5   9        2.00       21.96     15.35 o 
  11   5   9       28.48       41.97     22.97 o 
  13   5   9       36.87       70.00     24.73 o 
   0   6   9      775.82      862.61     26.39 o 
   1   6   9       81.24       92.41     10.07 o 
   2   6   9        2.91       14.84     13.08 o 
   3   6   9     1054.52     1075.36     27.99 o 
   4   6   9        3.12       29.19     10.52 o 
   5   6   9       25.64       27.55     16.28 o 
   6   6   9      333.96      341.67     21.41 o 
   8   6   9      640.45      595.65     25.44 o 
   9   6   9       66.44       50.34     16.48 o 
  10   6   9      310.66      279.35     31.24 o 
  11   6   9       31.81       31.59     17.53 o 
  12   6   9        0.65       21.34     31.04 o 
   1   7   9       42.35       57.06     11.22 o 
   2   7   9       21.02       35.17      8.28 o 
   3   7   9      103.86       98.83     16.52 o 
   4   7   9       54.62       84.37     12.13 o 
   5   7   9     1447.77     1431.31     32.53 o 
   6   7   9        0.20       27.06     12.55 o 
   7   7   9        0.52       21.72     14.20 o 
   8   7   9        3.20       15.31     18.75 o 
   9   7   9       15.37       60.08     17.02 o 
  10   7   9       33.64       27.76     15.90 o 
  11   7   9       28.35       38.80     15.26 o 
  12   7   9        0.06       12.97     18.23 o 
   0   8   9      191.95      204.09     23.63 o 
   1   8   9      157.87      116.62     15.10 o 
   2   8   9      118.56      119.84     12.73 o 
   3   8   9        0.00       30.54     10.82 o 
   4   8   9      210.33      181.13     20.53 o 
   5   8   9       10.41        9.15     13.29 o 
   6   8   9       85.48       75.26     14.62 o 
   7   8   9        0.01       10.67     15.26 o 
   8   8   9      244.64      238.08     20.50 o 
   9   8   9       16.42       52.24     17.91 o 
  10   8   9      113.76       89.21     17.16 o 
  11   8   9        1.05       48.57     22.16 o 
   1   9   9      331.90      342.67     29.63 o 
   2   9   9      121.63      122.54     19.48 o 
   3   9   9        1.39       21.10     11.44 o 
   4   9   9        0.21        7.57     10.71 o 
   5   9   9        1.28       13.18     11.42 o 
   6   9   9        7.95       15.16     15.47 o 
   7   9   9       16.33       32.90     12.78 o 
   8   9   9       38.47       25.08     17.45 o 
   9   9   9       52.58       87.12     19.76 o 
  10   9   9        8.72       39.37     27.37 o 
   0  10   9       30.57        6.49     24.71 o 
   1  10   9      164.18      152.99     18.45 o 
   2  10   9       17.54       40.92     15.01 o 
   3  10   9        0.15       26.98     10.56 o 
   4  10   9       37.03       51.89     14.69 o 
   5  10   9        4.17       23.24     14.16 o 
   6  10   9        3.13       11.95     15.09 o 
   7  10   9        7.16       27.75     18.50 o 
   8  10   9       12.92       14.07     21.59 o 
   9  10   9        0.57       15.90     24.33 o 
   1  11   9       10.62       10.05     15.50 o 
   2  11   9       63.86       65.23     12.99 o 
   3  11   9        5.22       19.82     16.07 o 
   4  11   9        0.61       12.01     16.03 o 
   5  11   9       28.19       29.90     15.32 o 
   6  11   9        2.62        0.00     21.97 o 
   7  11   9       11.00       40.61     28.48 o 
   0  12   9       24.42        0.00     27.84 o 
   1  12   9       30.95       51.29     18.21 o 
   2  12   9       20.36       16.22     13.38 o 
   3  12   9        4.62       18.26     15.96 o 
   4  12   9       23.07       30.95     21.61 o 
   5  12   9        6.30       24.22     26.29 o 
   1  13   9       44.43       50.27     18.83 o 
   2  13   9        5.37       38.89     20.72 o 
   0   0  10      514.03      528.07     46.70 o 
   1   0  10    15209.07    15722.93     78.94 o 
   2   0  10      198.78      208.03     16.13 o 
   3   0  10    12823.68    13401.13     72.86 o 
   4   0  10     2583.57     2675.02     47.90 o 
   5   0  10      713.86      669.42     38.91 o 
   6   0  10      254.95      245.86     15.79 o 
   7   0  10     2178.30     2292.62     38.19 o 
   8   0  10       99.35       63.82     17.02 o 
   9   0  10      192.53      206.54     28.54 o 
  10   0  10        0.09       12.13     38.02 o 
  11   0  10        3.36       18.71     13.25 o 
  12   0  10      275.29      308.69     41.16 o 
  13   0  10        1.12       10.19     28.89 o 
  14   0  10       35.94       49.70     33.91 o 
   1   1  10     1021.62     1051.32     14.23 o 
   2   1  10        4.48        5.34      5.94 o 
   3   1  10     6725.61     7186.26     52.23 o 
   4   1  10        1.69       39.73     12.50 o 
   5   1  10     4508.26     4916.94     55.55 o 
   6   1  10      730.05      733.09     17.25 o 
   7   1  10      444.29      406.90     14.82 o 
   8   1  10       56.38       75.13     13.64 o 
   9   1  10        4.99       23.91     14.09 o 
  10   1  10       41.67       41.99     12.65 o 
  11   1  10        8.91        1.30     15.17 o 
  12   1  10       13.23       28.44     16.98 o 
  13   1  10        0.32       24.53     20.07 o 
  14   1  10        3.96       11.29     21.55 o 
   1   2  10       25.08       17.05      6.73 o 
   2   2  10      328.20      311.65     14.53 o 
   3   2  10     4567.08     4968.39     47.23 o 
   4   2  10      934.71     1032.27     19.57 o 
   5   2  10     2176.38     2402.42     28.90 o 
   6   2  10       40.93       44.13     14.66 o 
   7   2  10       89.30       70.44     11.92 o 
   8   2  10       34.16       51.74     15.60 o 
   9   2  10       79.20       54.74     14.29 o 
  10   2  10       10.48        8.75     10.36 o 
  11   2  10        5.11       26.15     12.43 o 
  12   2  10       41.29       51.54     19.03 o 
  13   2  10       11.16       28.82     13.47 o 
  14   2  10        0.23       11.56     23.21 o 
   1   3  10        1.22        4.94      4.21 o 
   2   3  10       87.10       92.96      8.03 o 
   3   3  10       40.21       49.03      6.33 o 
   4   3  10        3.38        9.49      6.18 o 
   5   3  10     1469.34     1635.96     29.38 o 
   6   3  10      202.44      213.91     14.10 o 
   7   3  10       34.39       36.99     10.24 o 
   8   3  10       35.54       25.80     12.47 o 
   9   3  10       59.28       53.81     15.60 o 
  10   3  10        8.15       19.35     10.61 o 
  11   3  10       15.37       34.78     17.11 o 
  12   3  10        0.26        0.00     17.35 o 
  13   3  10       48.75       50.68     16.96 o 
   0   4  10      348.11      364.24     18.36 o 
   1   4  10       20.30       47.92      6.55 o 
   2   4  10     2958.95     3175.58     33.93 o 
   3   4  10       33.81       37.33     10.27 o 
   4   4  10      241.20      236.43     12.78 o 
   5   4  10       12.98        6.90      9.43 o 
   6   4  10       72.58       82.95     11.01 o 
   7   4  10      188.11      153.51     20.65 o 
   8   4  10       57.98       66.46     15.31 o 
   9   4  10        6.58       17.02     12.44 o 
  10   4  10        7.79       22.93     13.19 o 
  11   4  10        1.01       36.39     13.48 o 
  12   4  10      182.29      180.03     20.90 o 
  13   4  10        0.42       14.33     15.91 o 
   1   5  10       77.62       60.07      8.69 o 
   2   5  10      982.11     1001.74     23.00 o 
   3   5  10      150.50      142.12     12.53 o 
   4   5  10       81.35       78.29      8.82 o 
   5   5  10        0.00       22.49     11.19 o 
   6   5  10      740.06      677.65     27.18 o 
   7   5  10        0.05        6.73     15.20 o 
   8   5  10       33.77       47.90     10.19 o 
   9   5  10       51.52       27.55     11.39 o 
  10   5  10       17.63        5.76     13.56 o 
  11   5  10       61.23       59.76     16.75 o 
  12   5  10       17.86       50.64     17.23 o 
  13   5  10       13.68       54.35     17.01 o 
   0   6  10        6.79        6.38     10.26 o 
   1   6  10        1.91        3.02      9.03 o 
   2   6  10      191.81      191.58     14.41 o 
   3   6  10      239.64      216.60     15.01 o 
   4   6  10      463.96      460.72     22.12 o 
   5   6  10       88.33       72.96     12.64 o 
   6   6  10      175.84      190.11     24.19 o 
   7   6  10      392.38      434.88     23.66 o 
   8   6  10        0.74       18.62     15.08 o 
   9   6  10        7.28       36.38     15.63 o 
  10   6  10       33.31       14.63     17.23 o 
  11   6  10        1.13       13.92     14.70 o 
  12   6  10        4.80        4.57     17.75 o 
   1   7  10      210.06      220.19     14.48 o 
   2   7  10       55.25       60.39     12.03 o 
   3   7  10       12.71        0.00      7.93 o 
   4   7  10      401.22      382.06     18.83 o 
   5   7  10     2369.38     2544.14     47.54 o 
   6   7  10      585.89      582.74     29.75 o 
   7   7  10       55.82       52.39     16.93 o 
   8   7  10       96.25       95.05     14.98 o 
   9   7  10       45.69       48.65     16.53 o 
  10   7  10        0.03        2.80     14.88 o 
  11   7  10       11.08        0.00     17.71 o 
  12   7  10        1.35       16.46     19.99 o 
   0   8  10       11.41       27.97     14.19 o 
   1   8  10        6.98       36.33     10.97 o 
   2   8  10       26.35       62.75     13.22 o 
   3   8  10       60.95       44.53     11.43 o 
   4   8  10       82.95       72.98     12.80 o 
   5   8  10      239.82      243.26     17.54 o 
   6   8  10      103.44      118.04     15.24 o 
   7   8  10       45.53       58.16     16.26 o 
   8   8  10       38.61       64.28     14.47 o 
   9   8  10      119.68      151.09     19.14 o 
  10   8  10        0.29       44.39     16.83 o 
  11   8  10        0.20       40.69     16.75 o 
   1   9  10       96.31       73.69     12.25 o 
   2   9  10       30.80       37.12     11.78 o 
   3   9  10       15.37       18.16      9.22 o 
   4   9  10       16.03       31.78     13.71 o 
   5   9  10      854.59      891.86     44.20 o 
   6   9  10        1.83       23.94     14.68 o 
   7   9  10       77.32       94.81     15.83 o 
   8   9  10       51.73       53.66     16.07 o 
   9   9  10        1.78        9.75     22.01 o 
  10   9  10       44.76       30.28     19.20 o 
   0  10  10     2083.21     2238.64     75.90 o 
   1  10  10       22.53       14.37     10.23 o 
   2  10  10      272.53      187.24     20.98 o 
   3  10  10       48.82       41.87     12.87 o 
   4  10  10       53.81       34.77     10.73 o 
   5  10  10       74.91       68.85     18.87 o 
   6  10  10      135.58      110.93     14.45 o 
   7  10  10       86.25       73.32     18.03 o 
   8  10  10        0.31       13.46     17.95 o 
   9  10  10       40.69        0.99     23.67 o 
   1  11  10        0.63       32.09     14.23 o 
   2  11  10        0.23       23.74     13.01 o 
   3  11  10        1.18       13.61     16.31 o 
   4  11  10       39.38       46.82     16.09 o 
   5  11  10       35.62       12.22     16.53 o 
   6  11  10        7.97       53.44     18.03 o 
   7  11  10        2.81        3.41     25.07 o 
   0  12  10        9.92        4.32     29.78 o 
   1  12  10       17.48       31.13     18.49 o 
   2  12  10       36.40       39.17     13.46 o 
   3  12  10       38.25       53.75     14.61 o 
   4  12  10        1.15       15.36     14.07 o 
   5  12  10       43.28       58.35     14.77 o 
   1  13  10        2.88        0.00     17.51 o 
   1   1  11    10627.33    10509.76     76.22 o 
   2   1  11       99.37      111.41      9.44 o 
   3   1  11        0.00        8.61      6.18 o 
   4   1  11     1245.72     1486.22     23.62 o 
   5   1  11     1824.66     1754.47     38.01 o 
   6   1  11      323.18      358.38     16.83 o 
   7   1  11      220.10      184.14     15.15 o 
   8   1  11        2.02        0.00     12.14 o 
   9   1  11      111.97      164.93     19.78 o 
  10   1  11       18.30       40.53     12.60 o 
  11   1  11      298.98      213.45     22.95 o 
  12   1  11       14.10       59.16     17.00 o 
  13   1  11        2.67        0.00     22.36 o 
  14   1  11        0.08       49.97     26.14 o 
   0   2  11     8743.50     9131.80    166.24 o 
   1   2  11      106.01       96.15      6.66 o 
   2   2  11      435.51      427.68     18.31 o 
   3   2  11      236.19      238.98     17.29 o 
   4   2  11     1723.68     1627.89     23.32 o 
   5   2  11      135.96       86.12      8.52 o 
   6   2  11      445.13      472.53     17.86 o 
   7   2  11        6.55       34.60     11.80 o 
   8   2  11       58.91       70.38     11.44 o 
   9   2  11      188.38      190.44     17.96 o 
  10   2  11      873.52      863.92     32.20 o 
  11   2  11        7.04       39.34     10.53 o 
  12   2  11       62.03       68.07     16.31 o 
  13   2  11       19.50       39.04     17.97 o 
   1   3  11     1929.78     1945.50     25.69 o 
   2   3  11       69.38       74.71     10.04 o 
   3   3  11       41.81       41.90      9.85 o 
   4   3  11      222.64      200.80     11.26 o 
   5   3  11      602.01      632.92     15.54 o 
   6   3  11       72.51       73.44      8.21 o 
   7   3  11       13.82       14.23      9.47 o 
   8   3  11       79.46       64.49     12.02 o 
   9   3  11      248.53      224.16     18.21 o 
  10   3  11       14.85        4.22     10.72 o 
  11   3  11       20.30       36.21     15.69 o 
  12   3  11       19.77       24.07     13.88 o 
  13   3  11       57.53       77.31     18.19 o 
   0   4  11       36.64       61.68     18.77 o 
   2   4  11     2603.44     2732.67     34.23 o 
   3   4  11      982.77      955.69     22.54 o 
   4   4  11     1691.68     1685.98     26.23 o 
   5   4  11        7.79        9.57      4.89 o 
   6   4  11       72.52       80.06     15.56 o 
   7   4  11       39.32       21.46     12.39 o 
   8   4  11        2.20       30.99     10.22 o 
   9   4  11      105.46      120.63     13.67 o 
  10   4  11      103.67       70.28     18.76 o 
  11   4  11        2.47       23.02     15.38 o 
  12   4  11        7.35       42.93     17.95 o 
  13   4  11       26.27       45.86     16.95 o 
   1   5  11      387.85      419.02     13.82 o 
   2   5  11      519.58      527.10     19.13 o 
   3   5  11      815.52      820.24     22.41 o 
   4   5  11       48.39       40.24      7.16 o 
   5   5  11      349.08      347.98     19.84 o 
   6   5  11      571.35      573.29     22.85 o 
   7   5  11      197.32      239.32     21.18 o 
   8   5  11      291.10      281.66     19.42 o 
   9   5  11       69.86       56.07     11.20 o 
  10   5  11        7.25       33.39     15.44 o 
  11   5  11       12.24       35.81     14.18 o 
  12   5  11        0.93       11.33     18.42 o 
  13   5  11       26.38       34.26     16.29 o 
   0   6  11      894.31      917.44     37.16 o 
   1   6  11       69.46       65.39      8.83 o 
   2   6  11       37.51       36.02      7.47 o 
   3   6  11       10.78       29.50      8.17 o 
   4   6  11      458.94      479.51     22.61 o 
   5   6  11        6.47        0.65      9.49 o 
   6   6  11      186.44      158.49     22.70 o 
   7   6  11      119.04      151.64     18.88 o 
   8   6  11        2.81        4.98     13.77 o 
   9   6  11       79.08       94.04     14.94 o 
  10   6  11       20.05       47.25     17.68 o 
  11   6  11        1.38       21.86     15.35 o 
  12   6  11        2.78       18.27     20.08 o 
   1   7  11        0.63       33.25     11.31 o 
   2   7  11        2.44       18.07     15.00 o 
   3   7  11       58.29       71.44     11.69 o 
   4   7  11       37.79       36.81      9.37 o 
   5   7  11     1416.34     1549.72     59.37 o 
   6   7  11      341.94      360.50     26.79 o 
   7   7  11        9.80       25.63     13.84 o 
   8   7  11        4.71       41.71     15.50 o 
   9   7  11      159.68      163.22     22.17 o 
  10   7  11      168.11      189.30     24.78 o 
  11   7  11       15.53       39.95     22.16 o 
   0   8  11      780.71      680.95     56.00 o 
   1   8  11       36.96       58.55     10.40 o 
   2   8  11      401.65      384.89     20.37 o 
   3   8  11      173.57      190.85     18.44 o 
   4   8  11      210.31      195.19     18.32 o 
   5   8  11        2.64       33.76     10.50 o 
   6   8  11       11.57       10.93     14.97 o 
   7   8  11      684.92      688.61     33.63 o 
   8   8  11       35.43       46.89     14.04 o 
   9   8  11       35.25       55.96     19.40 o 
  10   8  11       43.55       65.90     18.56 o 
  11   8  11       17.55       22.82     14.67 o 
   1   9  11      244.25      214.42     17.70 o 
   2   9  11      559.96      475.37     28.00 o 
   3   9  11      508.63      480.02     32.95 o 
   4   9  11       58.60      101.52     13.05 o 
   5   9  11      290.94      323.50     23.16 o 
   6   9  11       25.85       27.64     12.71 o 
   7   9  11       87.05       47.30     14.65 o 
   8   9  11        0.03        3.08     16.81 o 
   9   9  11       82.41       94.27     15.64 o 
  10   9  11       31.96       49.39     25.55 o 
   0  10  11      277.73      314.95     47.21 o 
   1  10  11       63.54       64.72     11.09 o 
   2  10  11       12.42       48.45     10.93 o 
   3  10  11       12.09       26.45     14.33 o 
   4  10  11      189.07      167.35     18.34 o 
   5  10  11       13.47       18.60     18.62 o 
   6  10  11       60.66       65.99     19.70 o 
   7  10  11        4.89       15.17     15.64 o 
   8  10  11        3.63       12.19     20.74 o 
   1  11  11       61.44       64.76     18.93 o 
   2  11  11       68.00       52.00     10.89 o 
   3  11  11       36.71       33.62     14.06 o 
   4  11  11       12.59        9.34     21.58 o 
   5  11  11        0.01        4.97     16.17 o 
   6  11  11        3.46        0.00     21.37 o 
   7  11  11        2.57        0.00     26.65 o 
   0  12  11       54.49       51.69     17.80 o 
   1  12  11       19.12       49.77     15.60 o 
   2  12  11       57.85       16.62     14.31 o 
   3  12  11        3.58       39.50     15.73 o 
   4  12  11       18.49       44.36     29.68 o 
   5  12  11        0.09       36.13     23.52 o 
   0   0  12    21706.96    23352.24    143.35 o 
   1   0  12     1238.92     1208.52     25.81 o 
   2   0  12      770.48      699.00     22.57 o 
   3   0  12     4923.13     5283.86     60.58 o 
   4   0  12     1132.84     1110.27     28.05 o 
   5   0  12      482.35      442.71     21.83 o 
   6   0  12      239.12      237.21     16.11 o 
   7   0  12        0.92       32.14     15.14 o 
   8   0  12      166.76      181.70     25.10 o 
   9   0  12        1.06        9.53     20.12 o 
  10   0  12     2035.03     2090.54    103.93 o 
  11   0  12      166.74      121.46     22.56 o 
  12   0  12        9.98       10.56     18.99 o 
  13   0  12        2.12        0.00     22.53 o 
   1   1  12     3295.21     3039.52     36.43 o 
   2   1  12       24.04       28.15      9.43 o 
   3   1  12      606.96      650.99     27.85 o 
   4   1  12      488.91      459.27     12.57 o 
   5   1  12      275.51      261.23     13.76 o 
   6   1  12      138.07      135.42     10.00 o 
   7   1  12        0.08       11.18      9.49 o 
   8   1  12        0.00       13.81     11.78 o 
   9   1  12       75.38      103.29     13.21 o 
  10   1  12       71.75       92.55     14.17 o 
  11   1  12        4.41        5.92     12.95 o 
  12   1  12       10.93       33.63     15.65 o 
  13   1  12        1.69       42.19     20.60 o 
   0   2  12    10173.68    10460.21     66.01 o 
   1   2  12      951.37      957.38     16.05 o 
   2   2  12     2514.77     2740.35     34.08 o 
   3   2  12       37.69       34.50      9.00 o 
   4   2  12      864.92     1047.09     16.76 o 
   5   2  12        0.07       16.48      7.26 o 
   6   2  12        5.55       15.36      9.26 o 
   7   2  12      113.80      164.93     15.39 o 
   8   2  12      157.95      168.97     15.57 o 
   9   2  12        9.33       23.60     10.57 o 
  10   2  12      484.74      413.59     23.62 o 
  11   2  12        8.50       22.33     11.83 o 
  12   2  12        0.57       34.48     13.86 o 
  13   2  12        8.24       28.79     22.29 o 
   1   3  12     3336.38     3317.91     33.15 o 
   2   3  12      149.42      138.67      9.94 o 
   3   3  12     1144.96     1168.82     26.91 o 
   4   3  12     1147.76     1247.72     23.51 o 
   5   3  12       56.36       49.46     10.02 o 
   6   3  12       84.42       76.10      9.04 o 
   7   3  12       50.31       47.89     13.63 o 
   8   3  12       47.95       50.12     11.79 o 
   9   3  12      273.12      298.08     19.95 o 
  10   3  12        0.12        9.16     13.84 o 
  11   3  12       13.57        0.00     14.82 o 
  12   3  12       44.99       38.05     15.90 o 
  13   3  12        1.01       25.02     15.32 o 
   0   4  12        2.03       12.72      8.80 o 
   1   4  12     1083.62     1234.01     19.22 o 
   2   4  12     1783.72     1928.20     26.07 o 
   3   4  12      250.55      205.77     13.28 o 
   4   4  12     1698.79     1785.54     31.02 o 
   5   4  12        6.24       16.87      7.33 o 
   6   4  12       13.64        0.00     10.43 o 
   7   4  12      428.31      412.33     19.26 o 
   8   4  12       60.89       47.00     11.66 o 
   9   4  12       11.93       25.14     12.87 o 
  10   4  12        2.85        0.00     13.43 o 
  11   4  12      219.49      193.21     20.74 o 
  12   4  12        5.58        0.00     15.13 o 
  13   4  12       13.50       23.95     26.65 o 
   1   5  12      233.12      196.89     10.98 o 
   2   5  12        5.41        8.48     10.83 o 
   3   5  12       61.92       38.72      8.68 o 
   4   5  12      485.78      469.96     23.47 o 
   5   5  12        1.13       10.18      7.98 o 
   6   5  12       18.93       29.55      9.74 o 
   7   5  12      253.37      241.87     18.14 o 
   8   5  12       13.35        8.04     15.21 o 
   9   5  12        5.72        9.63     12.29 o 
  10   5  12       48.42       36.93     14.29 o 
  11   5  12        0.19       17.37     17.29 o 
  12   5  12        1.38       39.15     16.49 o 
   0   6  12       20.29       24.08     17.59 o 
   1   6  12      245.55      237.71     16.65 o 
   2   6  12       88.00       66.67      9.74 o 
   3   6  12       17.40       23.85     15.55 o 
   5   6  12      195.84      217.01     18.13 o 
   6   6  12      189.21      160.25     28.97 o 
   7   6  12      258.71      236.24     20.30 o 
   8   6  12       14.99       19.26     15.51 o 
   9   6  12       36.90       50.73     15.20 o 
  10   6  12      123.97      122.10     19.98 o 
  11   6  12       16.02       26.55     18.20 o 
  12   6  12        2.45        5.21     20.45 o 
   1   7  12      163.45      156.70     13.55 o 
   2   7  12      267.13      273.56     16.36 o 
   3   7  12       12.93       19.80      9.57 o 
   4   7  12      235.83      240.10     20.11 o 
   5   7  12     2411.87     2545.67     47.44 o 
   6   7  12      129.12      117.44     15.51 o 
   7   7  12      108.80       69.93     16.86 o 
   8   7  12       63.07       53.34     14.65 o 
   9   7  12       90.72      114.02     22.45 o 
  10   7  12        1.85       17.63     20.02 o 
  11   7  12        1.03       24.61     15.49 o 
   0   8  12       18.05       26.60     38.26 o 
   1   8  12      252.83      244.45     19.94 o 
   2   8  12      464.37      485.66     22.38 o 
   3   8  12       39.90       35.87      9.49 o 
   4   8  12       57.94       55.29     14.13 o 
   5   8  12        3.72       22.52     10.17 o 
   6   8  12       29.35       33.05     13.07 o 
   7   8  12      125.85       95.39     17.24 o 
   8   8  12        0.77       26.30     15.37 o 
   9   8  12        5.09       30.58     19.23 o 
  10   8  12        5.68       61.49     20.23 o 
   1   9  12      113.53       98.86     15.68 o 
   2   9  12       16.71       32.42      8.48 o 
   3   9  12       23.17       32.17     12.00 o 
   4   9  12       44.95       24.87     14.32 o 
   5   9  12       99.26       62.10     11.17 o 
   6   9  12       96.60       68.91     16.21 o 
   7   9  12       62.80       56.09     15.58 o 
   8   9  12       16.14       31.57     16.99 o 
   9   9  12      196.92      168.10     29.60 o 
   0  10  12      398.21      415.69     39.01 o 
   1  10  12      317.71      353.38     25.51 o 
   2  10  12       15.22       23.47     12.35 o 
   3  10  12       30.14       37.68     14.28 o 
   4  10  12       91.61       61.69     16.04 o 
   5  10  12       17.76       16.11     12.46 o 
   6  10  12       89.15      111.38     16.10 o 
   7  10  12       39.63       39.98     15.56 o 
   8  10  12        9.02       12.69     24.81 o 
   1  11  12        9.36        2.16     13.94 o 
   2  11  12        1.60        0.00     15.34 o 
   3  11  12        7.63       38.10     18.18 o 
   4  11  12       39.86       55.16     20.43 o 
   5  11  12       98.02       98.46     25.04 o 
   6  11  12        2.07       26.44     21.36 o 
   7  11  12        1.50        0.00     23.57 o 
   0  12  12       52.39       58.03     23.39 o 
   1  12  12       38.14       27.37     13.45 o 
   2  12  12       24.73       41.41     12.88 o 
   3  12  12       27.79       19.39     13.85 o 
   4  12  12       35.69       70.12     23.74 o 
   1   1  13     2297.25     2411.15     28.94 o 
   2   1  13       26.27       33.94      8.30 o 
   4   1  13       68.26       60.87      8.88 o 
   5   1  13      311.59      334.06     12.62 o 
   6   1  13       24.91       16.39      9.28 o 
   8   1  13      230.47      191.29     14.92 o 
   9   1  13      166.48      148.34     17.32 o 
  10   1  13        6.07        6.78     10.43 o 
  11   1  13        1.24       13.18     13.97 o 
  12   1  13       38.30       43.83     18.02 o 
  13   1  13        0.70        0.00     22.03 o 
   0   2  13     3928.75     4117.80    212.34 o 
   1   2  13       41.44       24.17      6.04 o 
   2   2  13     2656.88     2653.65     34.95 o 
   3   2  13      166.96      181.61     12.27 o 
   4   2  13     1406.81     1481.29     24.61 o 
   5   2  13       19.74       25.04      9.54 o 
   6   2  13      417.97      448.72     15.17 o 
   7   2  13      122.92      116.33     15.17 o 
   8   2  13      100.82      100.73     11.78 o 
   9   2  13      128.00      124.69     16.40 o 
  10   2  13       21.12       51.69     13.74 o 
  11   2  13       26.06       21.28     13.64 o 
  12   2  13       24.65       44.03     16.37 o 
  13   2  13        1.77       21.29     14.95 o 
   1   3  13     1967.40     2070.04     30.65 o 
   2   3  13      334.51      398.47     16.61 o 
   3   3  13      201.92      218.31     13.96 o 
   4   3  13      485.04      493.78     13.73 o 
   5   3  13      938.93      908.61     17.78 o 
   6   3  13      309.74      338.21     17.31 o 
   7   3  13       75.24       58.24     14.24 o 
   8   3  13      114.15       99.99     12.84 o 
   9   3  13       58.75       84.07     13.88 o 
  10   3  13      169.75      141.62     17.08 o 
  11   3  13      123.12       87.10     16.04 o 
  12   3  13       13.39       11.37     13.26 o 
  13   3  13       14.31       29.80     16.52 o 
   0   4  13     2637.74     2870.56     44.48 o 
   1   4  13      441.96      447.96     14.86 o 
   2   4  13       90.10       83.29      9.84 o 
   3   4  13      181.38      191.35     11.29 o 
   4   4  13      962.02      858.47     26.02 o 
   5   4  13      178.42      151.53     12.26 o 
   6   4  13       15.66       23.04     11.05 o 
   7   4  13      642.67      613.85     22.18 o 
   8   4  13        5.03        0.00     13.99 o 
   9   4  13        0.04       16.81     10.72 o 
  10   4  13      163.50      151.69     19.73 o 
  11   4  13        2.30       14.75      8.60 o 
  12   4  13        0.01        9.08     23.31 o 
  13   4  13        2.78        0.00     18.74 o 
   1   5  13      225.29      252.82     12.73 o 
   2   5  13       28.37       16.50      8.22 o 
   3   5  13      345.53      357.88     17.00 o 
   4   5  13     1231.76     1286.81     27.52 o 
   5   5  13      390.59      378.81     20.34 o 
   6   5  13      233.32      251.58     18.05 o 
   7   5  13      154.77      171.71     18.78 o 
   8   5  13      173.21      167.78     15.10 o 
   9   5  13        2.72       20.72     12.86 o 
  10   5  13        5.77       11.77     12.27 o 
  11   5  13       12.88       33.81     33.34 o 
  12   5  13       13.14       12.34     24.84 o 
   0   6  13      854.97      837.35     25.85 o 
   1   6  13       65.30       55.22     11.03 o 
   2   6  13       26.16       25.38      8.28 o 
   3   6  13      651.12      647.53     25.76 o 
   4   6  13      149.86      177.77     15.96 o 
   5   6  13      696.52      696.66     29.87 o 
   6   6  13      771.43      681.58     29.87 o 
   7   6  13       85.90       73.10     14.33 o 
   8   6  13        5.01       21.86     14.99 o 
   9   6  13      116.36      131.28     18.88 o 
  10   6  13      101.77      100.09     19.56 o 
  11   6  13        9.41       24.55     18.24 o 
  12   6  13        2.15       46.94     20.51 o 
   1   7  13      617.85      644.16     22.26 o 
   2   7  13       44.78       58.52     11.38 o 
   3   7  13       15.47       23.81     10.48 o 
   4   7  13        8.30        4.13     10.63 o 
   5   7  13     1088.37     1142.50     48.50 o 
   6   7  13      365.30      310.09     24.78 o 
   7   7  13       24.77        9.72     15.32 o 
   8   7  13      247.84      211.19     23.80 o 
   9   7  13      183.11      153.33     21.10 o 
  10   7  13        2.93       27.99     20.45 o 
  11   7  13        0.08       42.09     17.81 o 
   0   8  13       10.68        6.80     22.63 o 
   1   8  13       90.65       63.79     10.96 o 
   2   8  13        9.33       25.53     13.25 o 
   3   8  13      767.63      806.75     37.51 o 
   4   8  13       23.08       44.82     11.78 o 
   5   8  13      197.46      228.87     18.32 o 
   6   8  13       30.85       36.81     11.97 o 
   7   8  13      111.44       71.44     25.84 o 
   8   8  13       10.67       53.02     17.75 o 
   9   8  13       39.80       59.34     22.41 o 
  10   8  13        0.86       43.65     17.41 o 
   1   9  13       33.36       39.75      9.32 o 
   2   9  13      195.66      183.19     18.64 o 
   3   9  13      344.17      341.84     25.06 o 
   4   9  13       11.99       20.38     12.76 o 
   5   9  13      123.00      105.21     16.99 o 
   6   9  13      247.47      214.15     26.15 o 
   7   9  13       77.61       67.28     15.44 o 
   8   9  13       61.51       33.85     18.34 o 
   9   9  13        6.65       29.60     18.10 o 
   0  10  13        2.46        8.21     14.09 o 
   1  10  13       14.05        0.00     10.51 o 
   2  10  13       52.11       62.58     17.32 o 
   3  10  13        9.15       31.32     11.56 o 
   4  10  13        9.73       28.12     11.94 o 
   5  10  13        6.35       25.53     16.54 o 
   6  10  13        7.25       27.95     20.86 o 
   7  10  13        6.29       23.53     19.11 o 
   8  10  13        7.36        0.00     25.50 o 
   1  11  13        0.43        0.00     13.22 o 
   2  11  13       50.51       60.28     12.56 o 
   3  11  13       31.40       45.48     12.46 o 
   4  11  13       29.52       15.11     16.70 o 
   5  11  13        0.11       44.28     17.69 o 
   6  11  13        1.63       37.41     18.03 o 
   0  12  13        7.46       12.82     20.21 o 
   1  12  13        0.41       24.50     13.96 o 
   2  12  13        6.15        0.00     16.00 o 
   3  12  13        7.65       36.17     18.75 o 
   4  12  13        3.64       18.30     17.17 o 
   0   0  14     5450.99     5659.58     89.03 o 
   1   0  14     2094.53     2187.27     42.33 o 
   2   0  14      503.84      384.28     24.35 o 
   3   0  14      607.04      664.64     24.04 o 
   4   0  14       47.93       44.57     12.34 o 
   5   0  14        3.28       10.88     11.79 o 
   6   0  14      985.49     1135.88     33.91 o 
   7   0  14      313.53      274.73     28.43 o 
   8   0  14      579.35      550.90     34.05 o 
   9   0  14       47.85       61.16     16.90 o 
  10   0  14       60.36       72.91     18.94 o 
  11   0  14       50.37       81.55     21.53 o 
  12   0  14        9.75       40.37     16.88 o 
  13   0  14       21.62       33.38     26.28 o 
   1   1  14       60.78       67.42      8.52 o 
   2   1  14     1114.05     1272.10     21.36 o 
   3   1  14      836.82      808.47     18.16 o 
   4   1  14      123.25      117.42     11.87 o 
   5   1  14       37.47       36.92      9.19 o 
   6   1  14      105.18      119.44     14.60 o 
   7   1  14       21.70       33.87     10.49 o 
   8   1  14      142.49      187.86     16.23 o 
   9   1  14      300.95      311.85     21.58 o 
  10   1  14       10.48       35.46     12.24 o 
  11   1  14        0.91       13.36     19.44 o 
  12   1  14        1.09       24.93     10.57 o 
  13   1  14       15.36       53.36     35.06 o 
   0   2  14     4005.76     4326.39     81.76 o 
   1   2  14      447.82      496.97     11.30 o 
   2   2  14     2329.52     2413.61     31.45 o 
   3   2  14       12.34       25.17      7.23 o 
   4   2  14       18.17       19.93      9.14 o 
   5   2  14       28.69       37.09      9.50 o 
   6   2  14     1349.40     1393.75     22.41 o 
   7   2  14       31.61       32.37     10.90 o 
   8   2  14      127.25      179.98     24.21 o 
   9   2  14       49.64       52.51     11.97 o 
  10   2  14      101.15      118.80     24.62 o 
  11   2  14       30.86       19.07     17.99 o 
  12   2  14       18.97       18.78     23.02 o 
  13   2  14        9.88        7.11     23.21 o 
   1   3  14      469.41      503.13     13.14 o 
   2   3  14     1170.18     1199.24     20.95 o 
   3   3  14       56.02       67.09      9.88 o 
   4   3  14        0.00       25.01      9.54 o 
   5   3  14        0.99       26.22      9.26 o 
   6   3  14       88.49       76.18     14.28 o 
   7   3  14       22.38       30.84     11.87 o 
   8   3  14        3.15        4.79     14.61 o 
   9   3  14      353.48      306.63     18.61 o 
  10   3  14        4.66       14.45     12.84 o 
  11   3  14       12.39       17.25     12.52 o 
  12   3  14       14.30       24.53     20.06 o 
  13   3  14        1.31       23.08     22.99 o 
   0   4  14     1356.13     1420.85     30.45 o 
   1   4  14      129.09      145.66     10.37 o 
   2   4  14      116.46      132.88     12.37 o 
   3   4  14      534.34      569.11     23.77 o 
   4   4  14      355.02      315.16     17.79 o 
   5   4  14       10.58       28.82     14.57 o 
   6   4  14        0.92        5.22     13.39 o 
   7   4  14      133.01      131.69     14.95 o 
   8   4  14        1.55        9.49     11.72 o 
   9   4  14       50.59       48.00     11.94 o 
  10   4  14       51.51       47.89     12.93 o 
  11   4  14        5.82        9.11     17.29 o 
  12   4  14      129.89      150.48     18.87 o 
   1   5  14      695.54      705.58     17.04 o 
   2   5  14       60.14       59.69      8.40 o 
   3   5  14      341.65      315.62     15.94 o 
   4   5  14       88.42       80.20     14.16 o 
   5   5  14        1.83       10.23      7.04 o 
   6   5  14     1036.65     1050.62     31.24 o 
   7   5  14       10.94        7.84     10.43 o 
   8   5  14       23.14       18.02     14.76 o 
   9   5  14       83.58       82.59     11.80 o 
  10   5  14        0.52       38.79     11.95 o 
  11   5  14       74.27       47.42     19.25 o 
  12   5  14       16.29       35.45     22.70 o 
   0   6  14      928.46      918.47     31.18 o 
   1   6  14      306.43      330.66     21.18 o 
   2   6  14        0.09        5.38      7.76 o 
   3   6  14      218.58      202.17     19.73 o 
   4   6  14      932.15      892.64     33.98 o 
   5   6  14        7.31       18.07     10.33 o 
   6   6  14      290.19      293.96     20.37 o 
   7   6  14       81.90       74.24     13.12 o 
   8   6  14        2.47       36.91     17.66 o 
   9   6  14       36.88       56.78     20.38 o 
  10   6  14        0.60       47.24     16.07 o 
  11   6  14       26.32       17.97     26.98 o 
  12   6  14        8.27       11.24     19.81 o 
   1   7  14      141.26      150.33     14.30 o 
   2   7  14      312.69      260.20     17.59 o 
   3   7  14      324.01      311.92     19.77 o 
   4   7  14       50.39       59.16      9.92 o 
   5   7  14      150.25      110.83     16.99 o 
   6   7  14      190.52      124.53     15.84 o 
   7   7  14      167.19      145.09     22.76 o 
   8   7  14      164.28      153.44     21.43 o 
   9   7  14       13.80       22.23     15.29 o 
  10   7  14      130.33      101.04     20.13 o 
  11   7  14       15.11       30.03     13.84 o 
   0   8  14       11.25       24.81     15.40 o 
   1   8  14       40.58       42.79      9.98 o 
   2   8  14      190.09      192.35     18.86 o 
   3   8  14        4.67       20.31     10.70 o 
   4   8  14       11.86       19.90     15.46 o 
   5   8  14        2.16       19.48     12.21 o 
   6   8  14      122.86      110.04     15.98 o 
   7   8  14      161.47      190.05     23.94 o 
   8   8  14      131.45      110.75     19.89 o 
   9   8  14       39.90       47.65     16.13 o 
  10   8  14        2.67       33.83     25.36 o 
   1   9  14        9.13       36.63     15.16 o 
   2   9  14        0.06        0.00     14.34 o 
   3   9  14       42.40       37.92     11.76 o 
   4   9  14      206.79      208.83     17.17 o 
   5   9  14      283.38      264.81     23.17 o 
   6   9  14       14.64        9.24     17.22 o 
   7   9  14        2.68        0.00     16.95 o 
   8   9  14        3.41        7.10     17.09 o 
   9   9  14       25.38       39.52     18.42 o 
   0  10  14        2.23       16.03     14.02 o 
   1  10  14       17.48       49.96     14.47 o 
   2  10  14      164.74      177.34     16.65 o 
   3  10  14       85.16       80.28     12.32 o 
   4  10  14        8.80        0.00     19.79 o 
   5  10  14       62.53       61.30     17.54 o 
   6  10  14        1.38       14.40     19.30 o 
   7  10  14       13.45       51.97     12.66 o 
   1  11  14        7.22       22.31     12.88 o 
   2  11  14        3.04        6.95     12.66 o 
   3  11  14        5.07       19.38     15.98 o 
   4  11  14       69.31       81.98     17.57 o 
   5  11  14      107.77       86.76     21.29 o 
   6  11  14       93.62      105.10     23.33 o 
   0  12  14       49.04       25.60     21.23 o 
   1  12  14        5.35        8.54     16.77 o 
   2  12  14       85.65       62.75     19.70 o 
   3  12  14        0.01       19.71     17.01 o 
   1   1  15     1575.12     1378.57     27.72 o 
   2   1  15     1631.80     1908.28     29.36 o 
   4   1  15       34.30       50.94     12.85 o 
   5   1  15      943.80     1028.27     26.41 o 
   6   1  15       61.76       81.75     13.17 o 
   7   1  15      307.14      324.03     17.39 o 
   8   1  15       81.08       73.11     10.20 o 
   9   1  15      575.37      612.96     27.58 o 
  10   1  15      171.58      148.97     17.28 o 
  11   1  15       49.36       47.27     14.39 o 
  12   1  15       58.75       42.64     15.38 o 
  13   1  15        4.12       28.06     19.10 o 
   0   2  15     6677.58     6926.40     86.24 o 
   1   2  15     1825.28     1990.86     23.96 o 
   2   2  15      460.68      451.33     17.25 o 
   3   2  15       12.75       11.00      7.60 o 
   4   2  15      616.45      667.95     19.10 o 
   5   2  15        9.58       14.40     13.63 o 
   6   2  15      695.66      808.65     25.32 o 
   7   2  15       13.20       15.38     10.08 o 
   8   2  15      297.82      282.39     21.53 o 
   9   2  15      157.87      161.93     16.24 o 
  10   2  15      452.77      431.97     25.09 o 
  11   2  15       19.57       12.08     16.44 o 
  12   2  15        8.18        0.00     13.48 o 
  13   2  15        6.68       26.43     13.72 o 
   1   3  15      163.16      145.90      9.49 o 
   2   3  15     2556.27     2708.36     34.04 o 
   3   3  15       28.76       16.35      9.85 o 
   4   3  15     1118.00     1191.54     25.92 o 
   5   3  15       83.67       83.55     13.30 o 
   6   3  15      485.22      518.02     19.96 o 
   7   3  15       50.45       74.12      9.44 o 
   8   3  15      136.27      144.22     19.30 o 
   9   3  15        1.47        5.40      9.60 o 
  11   3  15       91.21       99.52     22.55 o 
  12   3  15       30.22       43.52     14.72 o 
  13   3  15       16.06       38.16     21.29 o 
   0   4  15      209.06      177.40     23.95 o 
   1   4  15     1347.56     1453.16     19.79 o 
   2   4  15       66.32       51.68     11.24 o 
   3   4  15        6.64       16.25     12.48 o 
   4   4  15        1.97        3.97     11.07 o 
   5   4  15      232.59      243.07     18.17 o 
   6   4  15       30.00       23.02     10.66 o 
   7   4  15       66.08       57.17     13.44 o 
   8   4  15        3.67       21.00     11.95 o 
   9   4  15      126.96      101.92     14.92 o 
  10   4  15       80.66       51.69     12.37 o 
  11   4  15       70.13       90.76     17.91 o 
  12   4  15        2.30       24.69     15.63 o 
   1   5  15      751.83      770.58     18.71 o 
   2   5  15       70.53       72.55      8.19 o 
   3   5  15       29.16       27.84      6.49 o 
   4   5  15       70.32       36.75     12.31 o 
   5   5  15        6.11       12.34      9.90 o 
   6   5  15      193.04      199.28     18.14 o 
   7   5  15      169.29      144.48     24.44 o 
   8   5  15       56.48       59.51     13.38 o 
   9   5  15        4.91       11.71     11.94 o 
  10   5  15       15.51       39.59     16.65 o 
  11   5  15        0.06       19.29     19.27 o 
  12   5  15       12.38       36.37     15.09 o 
   0   6  15      128.38      153.56     22.04 o 
   1   6  15        3.63       20.36      7.65 o 
   2   6  15      196.36      173.33     15.74 o 
   3   6  15      616.01      550.06     24.08 o 
   4   6  15      625.36      606.89     27.85 o 
   5   6  15     1171.86     1195.22     40.92 o 
   6   6  15       20.59        8.90     19.17 o 
   7   6  15        1.44        0.00     18.21 o 
   8   6  15      186.05      189.62     20.74 o 
   9   6  15        9.31        9.32     15.70 o 
  10   6  15        8.02        0.83     18.83 o 
  11   6  15       19.19        0.00     17.04 o 
   1   7  15       10.66       42.50     10.24 o 
   2   7  15       55.81       67.37     10.20 o 
   3   7  15       40.71       42.69     14.64 o 
   4   7  15      154.17      161.00     14.02 o 
   5   7  15      188.14      152.84     17.14 o 
   6   7  15       39.39       30.73     13.81 o 
   7   7  15        6.53       55.54     20.08 o 
   8   7  15       40.88       33.81     21.59 o 
   9   7  15       11.57       48.27     16.31 o 
  11   7  15       15.22       36.94     23.01 o 
   0   8  15        2.21        6.45     20.91 o 
   1   8  15        9.33       20.07     13.66 o 
   2   8  15      231.86      177.49     18.37 o 
   3   8  15       65.13       42.15     10.97 o 
   4   8  15      295.11      320.93     19.99 o 
   5   8  15       59.17       44.42     11.63 o 
   6   8  15        4.56       27.47     13.51 o 
   7   8  15       33.30       40.69     16.22 o 
   8   8  15      154.20      110.78     17.15 o 
   9   8  15        3.72       71.95     22.74 o 
  10   8  15       14.87       19.95     19.87 o 
   1   9  15      110.13       91.47     12.32 o 
   2   9  15       48.62       33.06     11.41 o 
   3   9  15      287.12      234.38     24.04 o 
   4   9  15      246.25      233.04     20.92 o 
   5   9  15      470.89      425.91     35.51 o 
   6   9  15       70.89       56.14     15.30 o 
   7   9  15        7.61       32.92     17.33 o 
   8   9  15       38.13       35.81     22.94 o 
   9   9  15       72.87       65.92     22.12 o 
   0  10  15       49.06       50.12     13.60 o 
   1  10  15       27.75       41.32     14.09 o 
   2  10  15        1.33       15.11     12.22 o 
   3  10  15        5.89       14.10     12.58 o 
   4  10  15      141.64      122.51     20.39 o 
   5  10  15       16.99        0.00     17.97 o 
   6  10  15       62.77       77.93     24.03 o 
   7  10  15        0.01       36.29     16.45 o 
   1  11  15      129.11      112.34     17.35 o 
   2  11  15        2.34       35.01     13.25 o 
   3  11  15       77.70      105.86     20.20 o 
   4  11  15       33.56       61.30     15.07 o 
   5  11  15       15.61        2.07     16.61 o 
   6  11  15       17.02        0.00     14.73 o 
   0  12  15        7.19       35.49     15.76 o 
   1  12  15        3.92        0.00     18.67 o 
   2  12  15        3.41        7.18     20.88 o 
   3  12  15        1.14       34.05     18.01 o 
   0   0  16     6244.29     6489.46    102.85 o 
   1   0  16      266.93      347.38     24.07 o 
   2   0  16     2437.65     2812.92     57.89 o 
   3   0  16        2.52        3.18     10.00 o 
   4   0  16     1119.10     1110.20     26.39 o 
   5   0  16       67.44      100.73     16.30 o 
   6   0  16      232.35      214.74     19.85 o 
   7   0  16      211.64      217.54     20.28 o 
   8   0  16        5.93       38.19     15.55 o 
   9   0  16       23.55       61.97     19.82 o 
  10   0  16      250.98      233.55     40.31 o 
  11   0  16        6.92       12.56     21.95 o 
  12   0  16       11.98       23.85     34.34 o 
  13   0  16       18.71       51.81     37.54 o 
   1   1  16     4693.21     4966.72     50.09 o 
   2   1  16      276.06      266.83     17.09 o 
   3   1  16      396.33      429.61     17.43 o 
   4   1  16       42.99       31.49     12.58 o 
   5   1  16       14.60       23.82      8.37 o 
   6   1  16       20.77       16.54     12.97 o 
   7   1  16        5.80       21.20     15.11 o 
   8   1  16      187.36      159.61     16.69 o 
   9   1  16      281.80      257.22     25.57 o 
  10   1  16        7.73       36.25     17.39 o 
  11   1  16       96.60       58.70     15.59 o 
  12   1  16       15.42       55.85     30.29 o 
  13   1  16       23.50       56.62     19.18 o 
   0   2  16      499.64      388.68     36.76 o 
   1   2  16      716.73      623.13     13.75 o 
   2   2  16      120.76      147.44     12.17 o 
   3   2  16       65.26       51.21     10.56 o 
   4   2  16       95.59      105.87     13.30 o 
   5   2  16      157.60      175.04     16.84 o 
   6   2  16      290.37      237.46     16.17 o 
   7   2  16      201.18      200.19     18.41 o 
   8   2  16       32.54       59.19     15.44 o 
   9   2  16      179.93      179.36     19.21 o 
  10   2  16      250.21      263.39     33.66 o 
  11   2  16       29.37       46.97     15.92 o 
  12   2  16       21.82       35.49     13.77 o 
  13   2  16       11.45       45.76     15.70 o 
   1   3  16     1887.75     1859.61     21.54 o 
   2   3  16      259.58      215.53     13.27 o 
   3   3  16       46.37       40.47     10.93 o 
   4   3  16      399.01      418.40     18.57 o 
   5   3  16      106.54      142.05     13.91 o 
   6   3  16       48.25       67.38     18.19 o 
   7   3  16      101.52      101.19     15.19 o 
   8   3  16       61.79       52.66     12.67 o 
   9   3  16      246.98      210.67     23.55 o 
  10   3  16       29.93       25.17     13.49 o 
  11   3  16        0.93        0.78     14.72 o 
  12   3  16        1.86       13.48     17.66 o 
   0   4  16      252.73      300.14     19.10 o 
   1   4  16       97.90      127.21     13.35 o 
   2   4  16       57.14       62.60      7.12 o 
   4   4  16       68.06       82.90      9.87 o 
   5   4  16       57.33       67.96     10.25 o 
   6   4  16     1306.21     1306.12     33.50 o 
   7   4  16      154.89      141.78     16.23 o 
   8   4  16      330.87      290.92     23.09 o 
   9   4  16       59.02       71.84     18.76 o 
  10   4  16       16.25       11.56     12.31 o 
  11   4  16       28.12       39.77     13.68 o 
  12   4  16       12.27       41.00     22.00 o 
   1   5  16       95.49       92.80     10.66 o 
   2   5  16      440.70      449.37     16.19 o 
   3   5  16       51.24       41.97     10.65 o 
   4   5  16      280.46      262.44     15.37 o 
   5   5  16     1761.83     1782.10     40.66 o 
   6   5  16      204.61      169.59     19.63 o 
   7   5  16      163.16      127.76     18.25 o 
   8   5  16      174.04      160.50     16.72 o 
   9   5  16      106.45       92.36     15.56 o 
  10   5  16       12.06       10.52     16.31 o 
  11   5  16        6.56       30.06     14.90 o 
  12   5  16        8.85       37.19     16.76 o 
   0   6  16        1.68        0.00     14.07 o 
   1   6  16      206.40      201.35     15.16 o 
   2   6  16       27.25       22.81      9.56 o 
   3   6  16        1.11        2.38      7.87 o 
   4   6  16     1643.78     1707.89     62.25 o 
   5   6  16       47.13       53.18     16.50 o 
   6   6  16      333.85      304.67     22.23 o 
   7   6  16       13.94       53.80     19.24 o 
   8   6  16        0.06       13.34     18.26 o 
   9   6  16       20.67       51.07     14.46 o 
  10   6  16       12.07       20.09     15.65 o 
  11   6  16       92.37       79.27     20.19 o 
   1   7  16      300.40      326.12     20.64 o 
   2   7  16       51.25       65.36     12.69 o 
   3   7  16      143.57      152.91     16.13 o 
   4   7  16       94.47      113.41     11.68 o 
   5   7  16      821.68      848.10     41.68 o 
   6   7  16       82.64       77.29     15.05 o 
   7   7  16        7.01       12.98     18.51 o 
   8   7  16       17.59       18.58     17.30 o 
   9   7  16      157.45      190.41     26.50 o 
  10   7  16        1.35       38.12     16.27 o 
   0   8  16       67.96       51.23     18.34 o 
   1   8  16      171.26      154.59     16.56 o 
   2   8  16       91.95       96.49     14.57 o 
   3   8  16      187.37      149.49     17.27 o 
   4   8  16      278.28      258.79     22.12 o 
   5   8  16        0.39       22.64     13.09 o 
   6   8  16       16.46       33.68     15.60 o 
   7   8  16      120.73       94.25     19.61 o 
   8   8  16       40.71       57.46     18.55 o 
   9   8  16        2.26       20.34     24.00 o 
  10   8  16       34.16       41.02     19.66 o 
   1   9  16       38.84       39.95     12.46 o 
   2   9  16       40.04       38.47     11.28 o 
   3   9  16       32.19       33.07     10.63 o 
   4   9  16        0.50        5.52     11.24 o 
   5   9  16       10.53        0.00     17.47 o 
   6   9  16       89.69       78.12     17.09 o 
   7   9  16       30.67       49.17     20.61 o 
   8   9  16        5.31        4.42     18.05 o 
   9   9  16        2.01       32.18     16.96 o 
   0  10  16       28.13       26.63     19.81 o 
   1  10  16        8.57        2.97     16.22 o 
   2  10  16        1.95       35.10     11.92 o 
   3  10  16        4.16       25.30     16.19 o 
   4  10  16        0.00        5.25     14.82 o 
   5  10  16        8.60       22.54     15.83 o 
   6  10  16       57.22       19.73     19.40 o 
   7  10  16      110.17      100.66     22.87 o 
   1  11  16        0.48       14.14     11.96 o 
   2  11  16       31.77       66.73     14.82 o 
   3  11  16       35.67       83.74     15.09 o 
   4  11  16       15.67       39.34     15.14 o 
   5  11  16       93.76      107.41     24.27 o 
   0  12  16       20.93       68.02     24.72 o 
   1  12  16      103.13      111.56     27.13 o 
   2  12  16       14.80       27.41     18.65 o 
   1   1  17      482.58      520.02     18.53 o 
   2   1  17        8.71       17.40     11.32 o 
   3   1  17      255.65      262.52     16.98 o 
   4   1  17      303.77      334.04     19.14 o 
   5   1  17      792.28      823.26     24.02 o 
   6   1  17       23.38       35.08     10.91 o 
   7   1  17      583.73      547.43     31.60 o 
   8   1  17        2.37        0.00     11.90 o 
   9   1  17      780.57      776.33     36.11 o 
  10   1  17       28.13       22.52     14.93 o 
  11   1  17       23.62       32.00     11.81 o 
  12   1  17        6.27        0.00     13.50 o 
  13   1  17       21.61       71.27     23.64 o 
   0   2  17      716.99      695.03     28.01 o 
   1   2  17      557.24      566.94     14.54 o 
   2   2  17        0.79       20.78     10.96 o 
   3   2  17       10.30       13.90     10.86 o 
   4   2  17      157.52      146.39     13.36 o 
   5   2  17       96.96      120.77     17.62 o 
   6   2  17       14.14       22.85     10.66 o 
   7   2  17        1.67       11.43     18.58 o 
   8   2  17      140.72      137.20     16.78 o 
   9   2  17       46.99       41.95     12.26 o 
  11   2  17      101.09       73.08     15.55 o 
  12   2  17        1.29       27.72     19.19 o 
   1   3  17     1324.18     1326.50     18.95 o 
   2   3  17      310.24      292.48     20.69 o 
   3   3  17        2.76        0.36     13.12 o 
   4   3  17      234.71      182.83     15.05 o 
   5   3  17      189.47      161.13     15.10 o 
   6   3  17       13.40       44.19     11.85 o 
   7   3  17        4.06       22.62     12.43 o 
   8   3  17        0.03        5.22     10.51 o 
   9   3  17      247.10      228.97     25.54 o 
  10   3  17        1.49        4.23     11.72 o 
  11   3  17        0.15        4.89     20.30 o 
  12   3  17        8.84       37.21     21.65 o 
   0   4  17      562.08      620.59     27.88 o 
   1   4  17      206.43      209.20     12.61 o 
   2   4  17      169.71      181.70     13.52 o 
   3   4  17      103.16      108.35     13.02 o 
   4   4  17      608.13      564.76     24.42 o 
   5   4  17       26.44       25.35     10.08 o 
   6   4  17       37.71       46.21     12.91 o 
   7   4  17      479.79      434.81     28.06 o 
   8   4  17        1.56       12.10     15.06 o 
   9   4  17        1.27       49.64     18.78 o 
  10   4  17        0.08        1.39     16.31 o 
  11   4  17        1.99       11.95     14.75 o 
  12   4  17        3.98        0.00     22.59 o 
   1   5  17      194.10      193.42     14.43 o 
   2   5  17       20.60       19.72     10.28 o 
   3   5  17      125.04      118.93     11.89 o 
   4   5  17      206.61      232.69     16.22 o 
   5   5  17     1069.16     1200.78     42.91 o 
   6   5  17      263.52      292.66     26.61 o 
   7   5  17       38.71       24.18     13.54 o 
   8   5  17        0.20        0.51     13.16 o 
   9   5  17       15.87       60.54     17.24 o 
  10   5  17       12.15       24.73     19.56 o 
  11   5  17       28.63       24.83     23.15 o 
   0   6  17      102.69       73.50     15.35 o 
   1   6  17      154.69      133.87     16.71 o 
   2   6  17       23.38       33.42     11.62 o 
   3   6  17      155.61      131.95     16.13 o 
   4   6  17      372.14      372.62     23.84 o 
   5   6  17       67.36       44.86     18.63 o 
   6   6  17      317.77      333.45     26.34 o 
   7   6  17      222.67      235.16     22.50 o 
   8   6  17       52.25       34.12     17.95 o 
   9   6  17       28.22       21.21     16.99 o 
  10   6  17        6.27        0.00     20.65 o 
  11   6  17        5.04       43.32     14.57 o 
   1   7  17        3.30       23.17     10.47 o 
   2   7  17       28.54       41.13      8.97 o 
   3   7  17      114.89      113.98     14.93 o 
   4   7  17        0.08       11.42     14.89 o 
   5   7  17      338.20      364.44     29.69 o 
   6   7  17        7.10       30.37     17.23 o 
   7   7  17       11.57       21.42     15.20 o 
   8   7  17       21.42       26.44     16.77 o 
   9   7  17        0.78       26.35     18.08 o 
  10   7  17        0.26       11.49     18.55 o 
   0   8  17        1.25       22.52     18.95 o 
   1   8  17       27.30        8.81     12.30 o 
   2   8  17        0.00       34.26     12.55 o 
   3   8  17       19.62       21.10     10.90 o 
   4   8  17       20.34       12.78     10.83 o 
   5   8  17       10.08       41.42     15.24 o 
   6   8  17      239.17      226.44     24.60 o 
   7   8  17       11.92       21.29     14.39 o 
   8   8  17       11.53       28.41     19.98 o 
   9   8  17        1.96       15.24     20.08 o 
   1   9  17        0.01       15.32     11.99 o 
   2   9  17       52.43       54.66     12.64 o 
   3   9  17       56.42       67.70     13.70 o 
   4   9  17       34.52       44.11     13.21 o 
   5   9  17       66.41       67.29     16.48 o 
   6   9  17       96.86       80.33     17.41 o 
   7   9  17       27.35       66.46     16.74 o 
   8   9  17        5.46       20.21     18.29 o 
   0  10  17       57.62       22.48     20.21 o 
   1  10  17        5.37       20.74     12.96 o 
   2  10  17        0.01       40.36     14.10 o 
   3  10  17       42.56       33.12     21.43 o 
   4  10  17       93.09       89.34     19.57 o 
   5  10  17        1.09        2.77     17.57 o 
   6  10  17       42.47       44.97     23.49 o 
   7  10  17        6.18       22.30     19.42 o 
   1  11  17        2.55       32.05     14.05 o 
   2  11  17       24.24       16.98     11.24 o 
   3  11  17        7.43       30.82     23.43 o 
   4  11  17       32.00       25.11     14.92 o 
   5  11  17       38.92       51.26     19.39 o 
   0  12  17       26.61       37.11     26.63 o 
   1  12  17       12.23       15.12     15.58 o 
   0   0  18        2.47       12.68     15.60 o 
   1   0  18     1913.22     1989.79     34.84 o 
   2   0  18      208.16      165.70     19.66 o 
   3   0  18       56.10       49.13     18.56 o 
   4   0  18      274.54      309.01     35.03 o 
   5   0  18      538.47      480.56     22.74 o 
   6   0  18     1046.38     1016.94     30.12 o 
   7   0  18      415.25      380.91     24.28 o 
   8   0  18       69.11       83.10     24.26 o 
   9   0  18      366.90      287.31     94.38 o 
  10   0  18       75.46       39.34     28.27 o 
  11   0  18      240.08      225.12     35.27 o 
  12   0  18       41.38       32.63     29.64 o 
   1   1  18      314.59      286.06     16.85 o 
   2   1  18      398.04      381.26     19.23 o 
   3   1  18       10.84        6.48     11.99 o 
   4   1  18      341.21      358.04     21.67 o 
   5   1  18      287.32      278.10     18.41 o 
   6   1  18       90.30       97.53     12.62 o 
   7   1  18       65.83       81.81     14.30 o 
   8   1  18       42.26       72.84     14.52 o 
   9   1  18        7.89        8.54     13.89 o 
  10   1  18       13.38       48.52     16.93 o 
  11   1  18       62.99       46.36     15.37 o 
  12   1  18        0.04       36.75     18.09 o 
   0   2  18      242.13      206.80     24.45 o 
   1   2  18      184.97      188.68     13.43 o 
   2   2  18       38.56       32.25      8.99 o 
   3   2  18        4.45        9.47      7.75 o 
   4   2  18      782.46      768.14     23.59 o 
   5   2  18      114.44      104.07     14.61 o 
   6   2  18       60.13       45.30     12.31 o 
   7   2  18      316.90      370.28     21.60 o 
   8   2  18       43.60       23.17     13.25 o 
   9   2  18       15.77       30.02     12.42 o 
  10   2  18       19.82       19.22     19.22 o 
  11   2  18       92.69       94.37     20.40 o 
  12   2  18        1.79       12.01     14.56 o 
   1   3  18      160.83      140.87     13.43 o 
   2   3  18      235.99      250.00     17.17 o 
   3   3  18      377.02      376.88     20.30 o 
   4   3  18      414.60      385.46     20.56 o 
   5   3  18      575.99      577.91     22.54 o 
   6   3  18     1634.64     1878.09     38.23 o 
   7   3  18      189.01      202.23     18.45 o 
   8   3  18      108.08       72.43     14.70 o 
   9   3  18      180.22      171.23     17.66 o 
  10   3  18        0.21        8.99     11.84 o 
  11   3  18       51.45       66.07     14.84 o 
  12   3  18        3.48        0.00     15.20 o 
   0   4  18       16.85       18.31     12.13 o 
   1   4  18       40.97       54.71      7.58 o 
   2   4  18        7.87        6.42     12.07 o 
   3   4  18        0.50       23.18     14.12 o 
   4   4  18      108.54      102.26     15.25 o 
   5   4  18       29.97       29.07     13.12 o 
   6   4  18        9.49       21.59     11.22 o 
   7   4  18      339.95      349.74     29.67 o 
   8   4  18      248.42      234.91     29.42 o 
   9   4  18        0.01       13.98     22.36 o 
  10   4  18       26.31       23.05     13.27 o 
  11   4  18       28.22       54.09     17.20 o 
  12   4  18        4.59        0.00     24.59 o 
   1   5  18      150.78      129.89     11.78 o 
   2   5  18      234.38      221.56     17.36 o 
   3   5  18       69.53       84.29     12.83 o 
   4   5  18       17.15       17.41     17.58 o 
   5   5  18       71.28       70.73     15.75 o 
   6   5  18      226.95      182.43     17.53 o 
   7   5  18      143.46      103.21     17.47 o 
   8   5  18       45.88       20.77     16.86 o 
   9   5  18       88.80       83.66     19.86 o 
  10   5  18        7.47        8.30     15.10 o 
  11   5  18        0.01       38.34     15.31 o 
   0   6  18       43.16       77.23     23.01 o 
   1   6  18       57.56       57.50      9.23 o 
   2   6  18      262.03      257.01     17.74 o 
   3   6  18       33.62       54.99     10.39 o 
   4   6  18        0.15       24.91     17.35 o 
   5   6  18      150.84      122.55     18.99 o 
   6   6  18        1.34        0.00     17.69 o 
   7   6  18       13.98       13.15     19.35 o 
   8   6  18       49.74       58.18     17.31 o 
   9   6  18       67.12       58.06     22.29 o 
  10   6  18       29.74       34.20     18.55 o 
   1   7  18       87.12       79.11     12.54 o 
   2   7  18      216.89      187.69     17.27 o 
   3   7  18       18.92       40.51     11.13 o 
   4   7  18        5.26        0.00     13.72 o 
   5   7  18      363.30      382.68     25.72 o 
   6   7  18        0.44       10.56     14.57 o 
   7   7  18       13.13        0.00     18.70 o 
   8   7  18        4.81        2.38     17.78 o 
   9   7  18       33.38       40.96     14.22 o 
  10   7  18        0.50       26.59     19.42 o 
   0   8  18       72.08       79.79     20.51 o 
   1   8  18        7.64       20.58     13.40 o 
   2   8  18       11.62       22.94     16.28 o 
   3   8  18        8.71       40.54     10.98 o 
   4   8  18       49.38       68.05     17.60 o 
   5   8  18       23.79       15.47     14.45 o 
   6   8  18       47.22       53.33     16.24 o 
   7   8  18       11.26       23.12     16.54 o 
   8   8  18       24.67        0.00     20.42 o 
   9   8  18       39.43       26.64     22.87 o 
   1   9  18        0.79       29.00     14.56 o 
   2   9  18        5.49       10.91     14.52 o 
   3   9  18        4.44       21.61     13.46 o 
   4   9  18       26.25       35.28     12.44 o 
   5   9  18       24.13       36.06     17.21 o 
   6   9  18       12.98       39.70     18.72 o 
   7   9  18       47.08       61.44     15.76 o 
   8   9  18       16.15        0.66     17.50 o 
   0  10  18        0.46       16.04     38.55 o 
   1  10  18        6.26       32.70     13.22 o 
   2  10  18        0.47       12.08     13.95 o 
   3  10  18       54.30       44.80     15.44 o 
   4  10  18        0.02       19.02     18.01 o 
   5  10  18      117.41      141.60     19.18 o 
   6  10  18        0.46       11.69     14.36 o 
   1  11  18       70.36       46.59     13.19 o 
   2  11  18       24.11       16.14     13.19 o 
   3  11  18        0.11       19.13     16.73 o 
   4  11  18        1.51        7.42     17.98 o 
   1   1  19     2208.00     2161.07     32.42 o 
   2   1  19       92.60       86.62     11.58 o 
   3   1  19        1.37       22.17      8.08 o 
   4   1  19       64.56       82.08     15.62 o 
   5   1  19     1216.39     1266.41     35.02 o 
   6   1  19       33.38       36.19     17.63 o 
   7   1  19      196.55      209.83     19.01 o 
   8   1  19      152.75      105.04     12.76 o 
   9   1  19       68.35       82.65     17.66 o 
  10   1  19        0.68       27.17     17.20 o 
  11   1  19      141.09      141.46     17.66 o 
  12   1  19       12.34        6.69     16.02 o 
   0   2  19     4420.99     4330.71     85.06 o 
   1   2  19        0.42        5.09      8.69 o 
   2   2  19      131.02      136.22     14.71 o 
   3   2  19       26.38       61.34     12.35 o 
   4   2  19      154.70      145.82     15.28 o 
   5   2  19        0.74        0.00     14.73 o 
   6   2  19       58.88       66.34     12.33 o 
   7   2  19       35.30       54.60     11.97 o 
   8   2  19      607.84      567.77     28.34 o 
   9   2  19       24.89       17.75     12.87 o 
  10   2  19      251.01      265.94     27.39 o 
  11   2  19        3.41        2.90     17.32 o 
  12   2  19       11.37       52.95     18.49 o 
   1   3  19       73.61       59.90     11.44 o 
   2   3  19      183.18      160.47     12.92 o 
   3   3  19       72.52       79.16     13.05 o 
   4   3  19       49.16       62.32     10.86 o 
   5   3  19       71.30       64.40     10.69 o 
   6   3  19       46.11       22.21     11.25 o 
   7   3  19      101.92       93.85     17.56 o 
   8   3  19       72.32       74.36     12.02 o 
   9   3  19       55.23       52.23     11.22 o 
  10   3  19       14.44       22.39     10.08 o 
  11   3  19       18.77       31.44     18.33 o 
  12   3  19        2.28       45.01     15.03 o 
   0   4  19      486.55      503.93     46.28 o 
   1   4  19       54.21       61.87     11.66 o 
   2   4  19       23.71       40.89     11.57 o 
   3   4  19        0.07        3.09     10.59 o 
   4   4  19       14.35       42.86     10.41 o 
   5   4  19       49.27       71.26     16.14 o 
   6   4  19     1236.41     1180.35     42.42 o 
   7   4  19       36.97       23.45     18.73 o 
   8   4  19      469.04      404.21     26.67 o 
   9   4  19      117.00       92.90     14.52 o 
  10   4  19       72.61       52.32     20.08 o 
  11   4  19       24.03       44.56     18.02 o 
   1   5  19       12.58       25.20      8.81 o 
   2   5  19        2.30       37.09     14.26 o 
   3   5  19      124.21      112.99     12.88 o 
   4   5  19      801.47      719.13     24.96 o 
   5   5  19        3.44        9.70     11.20 o 
   6   5  19      418.33      378.68     25.93 o 
   7   5  19        0.53       14.04     16.91 o 
   8   5  19        2.16       24.18     15.24 o 
   9   5  19       19.49       34.45     17.13 o 
  10   5  19        2.39       18.13     13.99 o 
  11   5  19       21.63       34.37     22.88 o 
   0   6  19        1.42       21.21     29.42 o 
   1   6  19      205.50      200.16     15.81 o 
   2   6  19       12.68       30.53     11.87 o 
   3   6  19        0.00        7.34     12.96 o 
   4   6  19      109.49       76.74     12.91 o 
   5   6  19        4.16       29.20     13.37 o 
   6   6  19        8.71       38.49     18.05 o 
   7   6  19        0.06       31.84     17.37 o 
   8   6  19       32.21       33.23     18.19 o 
   9   6  19        9.71       36.77     19.04 o 
  10   6  19        1.52       45.69     16.56 o 
   1   7  19       88.55       63.69     14.70 o 
   2   7  19        6.16       24.40     18.99 o 
   3   7  19      124.04      120.25     21.67 o 
   4   7  19       68.04       73.10     14.08 o 
   5   7  19       91.25       81.18     11.86 o 
   6   7  19        3.47       38.73     14.17 o 
   7   7  19        7.22       37.81     17.13 o 
   8   7  19        4.45        0.00     17.96 o 
   9   7  19        6.36       15.48     15.94 o 
  10   7  19        0.05        0.00     24.07 o 
   0   8  19      182.95      118.06     20.79 o 
   1   8  19       71.45       73.42     17.55 o 
   2   8  19        9.56       13.46     14.72 o 
   3   8  19       12.86       13.64     12.86 o 
   4   8  19       10.93       30.00     13.07 o 
   5   8  19       46.45       58.80     16.84 o 
   6   8  19        4.24       40.54     12.30 o 
   7   8  19        0.30       38.37     17.27 o 
   8   8  19        7.43       24.14     13.78 o 
   9   8  19       20.19       46.82     20.72 o 
   1   9  19      120.00      118.17     15.13 o 
   2   9  19       25.72       21.98     14.99 o 
   3   9  19       15.67       26.05     15.19 o 
   4   9  19        3.72        4.73     12.96 o 
   5   9  19      172.21      151.71     21.67 o 
   6   9  19        1.37       31.58     18.79 o 
   7   9  19       31.05       59.51     17.28 o 
   8   9  19       31.41       37.27     18.02 o 
   0  10  19       33.03       14.50     32.53 o 
   1  10  19        1.15       20.95     12.22 o 
   2  10  19       22.17       26.00     18.95 o 
   3  10  19        3.12        0.00     14.26 o 
   4  10  19      110.21      130.07     21.47 o 
   5  10  19        1.38       26.11     18.65 o 
   6  10  19       36.66       24.48     16.37 o 
   1  11  19        9.95       19.18     20.31 o 
   2  11  19        0.05        7.25     12.33 o 
   3  11  19       63.34       65.79     13.90 o 
   4  11  19        3.69        0.93     18.17 o 
   0   0  20      224.14      228.62     26.45 o 
   1   0  20        5.03        7.41      7.65 o 
   2   0  20       58.10       32.42     24.46 o 
   3   0  20      522.56      536.27     46.04 o 
   4   0  20        2.14       28.17     27.09 o 
   5   0  20      117.98      100.99     27.18 o 
   6   0  20      173.22      110.56     30.81 o 
   7   0  20      256.09      220.74     27.75 o 
   8   0  20       18.35       27.71     23.02 o 
   9   0  20      155.77      151.58     49.60 o 
  10   0  20       25.15       38.20     40.29 o 
  11   0  20       66.72       45.38     18.71 o 
  12   0  20       38.94       65.95     19.95 o 
   1   1  20        9.61       26.72     12.33 o 
   2   1  20      389.02      379.94     19.02 o 
   3   1  20        4.97       12.73      8.50 o 
   4   1  20      121.15       95.75     15.44 o 
   5   1  20      261.43      293.24     19.78 o 
   6   1  20       19.63       23.15     12.99 o 
   7   1  20      189.09      200.42     18.87 o 
   8   1  20      187.64      180.26     21.56 o 
   9   1  20       14.24       60.92     15.91 o 
  10   1  20       45.09       59.80     17.04 o 
  11   1  20        0.07       43.74     17.37 o 
  12   1  20        0.80       28.30     18.50 o 
   0   2  20     2219.48     2388.06     44.53 o 
   1   2  20        2.99       23.48     12.49 o 
   2   2  20       30.48       33.81     11.03 o 
   3   2  20       26.88       30.77     14.20 o 
   4   2  20      314.06      326.04     19.36 o 
   5   2  20      570.75      520.81     23.93 o 
   6   2  20      448.82      455.20     20.64 o 
   7   2  20       13.50       15.69     12.89 o 
   8   2  20      192.01      202.16     21.17 o 
   9   2  20       17.01       29.98     14.75 o 
  10   2  20       10.27       23.94     21.03 o 
  11   2  20        9.13       39.82     12.59 o 
  12   2  20       17.02       34.98     19.27 o 
   1   3  20      104.11      100.31     13.95 o 
   2   3  20       78.36       75.36     12.22 o 
   3   3  20        7.79        0.00     11.98 o 
   4   3  20      491.30      491.90     22.09 o 
   5   3  20      571.50      573.42     28.72 o 
   6   3  20      659.38      557.62     25.09 o 
   7   3  20      173.33      159.79     21.33 o 
   8   3  20        8.52        9.57     14.50 o 
   9   3  20      109.44      108.70     16.42 o 
  10   3  20       24.92       52.47     16.29 o 
  11   3  20        1.51       36.68     12.41 o 
  12   3  20       13.57       40.67     22.05 o 
   0   4  20      101.67      114.05     30.36 o 
   1   4  20      298.86      276.62     16.29 o 
   2   4  20      110.68       92.38     12.93 o 
   3   4  20       96.45      100.64     16.56 o 
   4   4  20      703.50      783.60     27.67 o 
   5   4  20      227.46      189.02     19.88 o 
   6   4  20       35.12       19.95     12.63 o 
   7   4  20      186.68      142.86     16.49 o 
   8   4  20        0.57       11.29     14.58 o 
   9   4  20       15.09        2.38     18.04 o 
  10   4  20        3.94       28.85     16.78 o 
  11   4  20        0.02       39.51     20.91 o 
   1   5  20       56.28       62.62      9.91 o 
   2   5  20        6.77       22.36     10.84 o 
   3   5  20       81.12       92.52     12.24 o 
   4   5  20       21.06       54.95     16.65 o 
   5   5  20        6.68       19.47     11.14 o 
   6   5  20       44.35       19.10     12.45 o 
   7   5  20        0.00       27.56     26.29 o 
   8   5  20        8.75       33.90     19.84 o 
   9   5  20        1.35        6.17     15.67 o 
  10   5  20        9.01       14.93     15.40 o 
  11   5  20        0.04       22.33     26.15 o 
   0   6  20      547.74      608.97     28.08 o 
   1   6  20        0.02       19.78     17.06 o 
   2   6  20       28.97       41.67     11.71 o 
   3   6  20        6.93        0.00     13.21 o 
   4   6  20      780.27      758.77     34.81 o 
   5   6  20        1.82        0.00     14.57 o 
   6   6  20      292.33      360.40     28.16 o 
   7   6  20       14.62       26.04     19.05 o 
   8   6  20        0.68       36.67     17.65 o 
   9   6  20        2.90       25.44     25.54 o 
  10   6  20       12.37       27.21     21.42 o 
   1   7  20      218.22      176.32     18.91 o 
   2   7  20      154.90      112.84     14.99 o 
   3   7  20      169.12      178.84     19.99 o 
   4   7  20       25.28       67.24     13.72 o 
   5   7  20       68.51       58.19     13.01 o 
   6   7  20       10.80        9.47     15.85 o 
   7   7  20        0.81       26.63     17.73 o 
   8   7  20       31.34       57.85     17.93 o 
   9   7  20        4.41       47.59     16.52 o 
   0   8  20       78.99       71.70     20.21 o 
   1   8  20       30.63       17.22     13.90 o 
   2   8  20        1.98       55.06     17.31 o 
   3   8  20      265.10      278.71     22.25 o 
   4   8  20       96.47       75.30     14.72 o 
   5   8  20      141.71      138.48     19.76 o 
   6   8  20       15.29       29.69     15.89 o 
   7   8  20        1.89        9.58     18.11 o 
   8   8  20       23.79       30.38     19.80 o 
   1   9  20      190.62      159.45     23.39 o 
   2   9  20       10.46        0.00     20.16 o 
   3   9  20      147.18      113.92     23.14 o 
   4   9  20       28.93       36.24     12.87 o 
   5   9  20       58.13       91.89     18.34 o 
   6   9  20        0.08       11.53     18.38 o 
   7   9  20        6.33       26.80     15.38 o 
   0  10  20        2.45       15.77     26.90 o 
   1  10  20       12.68        0.00     16.87 o 
   2  10  20        0.45       14.03     15.49 o 
   3  10  20       39.51       36.14     12.58 o 
   4  10  20       21.14       35.97     21.01 o 
   5  10  20        3.00       10.55     17.92 o 
   6  10  20        9.51        5.97     22.20 o 
   1  11  20        0.32        5.06     13.53 o 
   2  11  20        8.97       10.86     19.07 o 
   3  11  20       37.50       35.05     24.14 o 
   1   1  21       13.75       16.13      7.08 o 
   2   1  21      602.86      585.06     21.48 o 
   3   1  21      351.70      358.80     22.45 o 
   4   1  21      212.53      234.60     19.48 o 
   5   1  21      502.61      553.14     25.62 o 
   6   1  21        0.43       44.92     20.60 o 
   7   1  21       20.76       17.00     14.84 o 
   8   1  21        9.00        6.66     17.15 o 
   9   1  21       68.06       52.20     16.94 o 
  10   1  21        5.83        0.00     18.78 o 
  11   1  21        1.09       28.15     21.93 o 
  12   1  21        7.53       14.50     23.63 o 
   0   2  21       17.14       25.38     14.17 o 
   1   2  21      289.32      255.44     18.13 o 
   2   2  21      169.78      170.69     16.11 o 
   3   2  21       88.53       72.73     17.27 o 
   4   2  21      168.12      144.67     13.81 o 
   5   2  21       25.47       25.13     16.27 o 
   6   2  21        6.44       22.45     12.46 o 
   7   2  21      941.77      936.39     36.62 o 
   8   2  21       47.43       39.74     26.11 o 
   9   2  21        1.80       16.07     14.67 o 
  10   2  21        4.84       11.81     20.20 o 
  11   2  21        8.04       33.97     14.95 o 
  12   2  21        1.34       32.02     21.46 o 
   1   3  21      184.82      184.15     16.21 o 
   2   3  21        0.54        9.99     13.49 o 
   3   3  21       22.67       22.88     12.48 o 
   4   3  21      114.75      123.44     16.34 o 
   5   3  21      625.61      632.96     26.25 o 
   6   3  21      196.01      171.40     19.46 o 
   7   3  21        4.48        0.00     13.93 o 
   8   3  21       14.91       38.41     16.50 o 
   9   3  21      138.65      153.17     18.79 o 
  10   3  21        4.34        5.90     15.26 o 
  11   3  21       47.57       61.88     17.95 o 
   0   4  21      684.29      685.72     36.32 o 
   1   4  21      168.49      125.53     18.45 o 
   2   4  21       67.10       75.16     11.63 o 
   3   4  21        4.96       23.71     14.64 o 
   4   4  21       15.22       18.51     18.31 o 
   5   4  21       78.29       78.00     12.60 o 
   6   4  21        2.21        0.00     11.62 o 
   7   4  21      147.65      120.14     17.14 o 
   8   4  21       14.58       47.89     15.38 o 
   9   4  21       18.53        3.95     13.87 o 
  10   4  21       36.15       51.85     18.00 o 
  11   4  21        3.62        0.00     20.66 o 
   1   5  21       20.70       38.23     12.62 o 
   2   5  21        6.99       43.99     12.09 o 
   3   5  21       13.99       25.79     13.90 o 
   4   5  21       20.65       23.83     11.24 o 
   5   5  21      847.78      936.49     41.76 o 
   6   5  21       79.17       99.82     18.28 o 
   7   5  21       29.34       40.17     15.74 o 
   8   5  21        2.47       46.26     18.17 o 
   9   5  21        2.52       23.52     15.56 o 
  10   5  21        1.26       34.99     17.90 o 
   0   6  21       15.87       41.71     17.31 o 
   1   6  21       68.40       46.45     11.88 o 
   2   6  21        8.03       33.96     12.24 o 
   3   6  21      153.84      125.76     20.32 o 
   4   6  21      240.42      209.31     17.76 o 
   5   6  21        7.36       15.22     13.97 o 
   6   6  21        0.05        1.34     16.47 o 
   7   6  21       72.30       63.86     23.97 o 
   8   6  21        5.68        6.57     23.06 o 
   9   6  21       12.27       21.33     17.27 o 
  10   6  21        1.96       17.91     19.27 o 
   1   7  21      103.77       94.46     13.72 o 
   2   7  21      284.44      263.54     21.88 o 
   3   7  21        1.18        0.00     13.75 o 
   4   7  21       14.27       39.71     14.42 o 
   5   7  21      273.43      225.31     24.86 o 
   6   7  21       12.13       15.89     16.94 o 
   7   7  21        6.96       10.86     20.00 o 
   8   7  21        5.64       21.17     14.79 o 
   9   7  21       41.66       43.88     17.01 o 
   0   8  21        1.69        1.47     30.98 o 
   1   8  21        3.59        0.00     14.35 o 
   2   8  21       23.51       15.32     10.33 o 
   3   8  21        9.42       23.39     12.66 o 
   4   8  21        0.10        0.00     15.51 o 
   5   8  21        1.74       33.33     12.70 o 
   6   8  21        7.75       42.29     17.25 o 
   7   8  21        6.25       25.05     19.18 o 
   8   8  21       14.99       16.77     19.12 o 
   1   9  21        0.95       22.84     21.01 o 
   2   9  21       22.35       34.45     13.03 o 
   3   9  21        0.12       10.41     17.66 o 
   4   9  21       85.92       67.81     17.12 o 
   5   9  21       16.35       41.80     14.80 o 
   6   9  21       32.95       46.13     17.56 o 
   7   9  21        6.69        0.00     15.46 o 
   0  10  21       24.73       29.27     32.03 o 
   1  10  21       27.47       24.66     19.92 o 
   2  10  21        6.21       19.75     17.99 o 
   3  10  21       58.06       69.43     15.41 o 
   4  10  21        3.01       18.26     19.77 o 
   5  10  21        0.01       27.30     18.29 o 
   1  11  21        5.75       23.24     16.10 o 
   2  11  21       29.28       56.26     16.09 o 
   0   0  22      240.65      230.18     32.62 o 
   1   0  22      178.17      180.94     19.74 o 
   2   0  22     1007.16     1086.82     46.58 o 
   3   0  22      252.61      280.49     25.75 o 
   4   0  22     3011.60     3084.25     71.26 o 
   5   0  22      221.13      255.21     31.16 o 
   6   0  22        0.00       33.79     22.87 o 
   7   0  22        0.02       28.21     17.17 o 
   8   0  22        5.30       10.87     33.16 o 
   9   0  22       95.45       93.67     30.10 o 
  10   0  22        8.25       44.49     25.46 o 
  11   0  22       23.28       38.54     23.94 o 
   1   1  22      235.14      195.81     15.65 o 
   2   1  22       92.34       47.22     12.87 o 
   3   1  22       15.53       36.88     13.80 o 
   4   1  22       26.84       25.97     13.93 o 
   5   1  22      599.01      625.12     26.36 o 
   6   1  22       98.90      106.25     17.81 o 
   7   1  22       22.71       43.18     16.79 o 
   8   1  22       24.96       33.60     17.28 o 
   9   1  22        1.64       10.08     20.75 o 
  10   1  22       39.62       41.40     17.65 o 
  11   1  22       52.36       99.22     20.65 o 
   0   2  22       84.43       65.36     14.85 o 
   1   2  22      127.89      106.96     15.41 o 
   2   2  22       27.70       51.26     11.31 o 
   3   2  22       27.62       14.43     11.30 o 
   4   2  22      415.77      413.59     29.50 o 
   5   2  22      118.64      111.79     19.86 o 
   6   2  22      116.44      107.07     16.81 o 
   7   2  22        6.99       18.96     15.36 o 
   8   2  22        3.23       26.38     12.50 o 
   9   2  22      103.47       68.81     15.08 o 
  10   2  22       18.56       53.64     16.11 o 
  11   2  22       17.74       19.98     19.08 o 
   1   3  22      561.45      513.64     26.94 o 
   2   3  22       59.66       60.34     13.64 o 
   3   3  22      189.24      198.35     15.43 o 
   4   3  22       80.80       83.59     16.10 o 
   5   3  22      951.61      913.95     36.13 o 
   6   3  22       63.09       47.87     12.32 o 
   7   3  22      118.83      114.56     20.44 o 
   8   3  22        2.55       52.99     20.70 o 
   9   3  22       12.69       24.97     17.21 o 
  10   3  22        5.39       10.51     16.24 o 
  11   3  22       16.56       32.88     16.16 o 
   0   4  22      125.00       97.63     23.86 o 
   1   4  22      242.78      205.98     15.46 o 
   2   4  22       17.77       13.97     21.64 o 
   3   4  22       12.12       32.96     11.02 o 
   4   4  22       14.57        0.00     12.48 o 
   5   4  22       74.57       57.55     11.81 o 
   6   4  22       33.65       22.54     11.09 o 
   7   4  22       62.33       49.71     13.04 o 
   8   4  22       32.27       45.80     24.77 o 
   9   4  22        0.26       55.40     21.76 o 
  10   4  22        6.93        0.00     18.79 o 
  11   4  22        0.00       18.73     35.17 o 
   1   5  22      121.36      156.06     20.59 o 
   2   5  22        1.18       18.49     13.58 o 
   3   5  22        4.75       20.91     10.73 o 
   4   5  22        8.61       18.70      9.99 o 
   5   5  22        3.49        0.00     15.62 o 
   6   5  22       78.18       94.90     19.31 o 
   7   5  22       11.25        0.00     18.05 o 
   8   5  22       11.74       31.02     17.75 o 
   9   5  22       16.92       26.14     15.18 o 
  10   5  22        2.03        2.40     19.53 o 
   0   6  22       33.62       63.26     36.78 o 
   1   6  22      112.50       93.14     15.61 o 
   2   6  22       59.71       58.95     11.54 o 
   3   6  22        0.11       15.38     14.04 o 
   4   6  22      123.38      113.65     16.64 o 
   5   6  22       16.72       15.85     11.59 o 
   6   6  22        6.99        0.00     15.27 o 
   8   6  22        0.12        6.15     16.99 o 
   9   6  22       11.99       52.35     16.85 o 
   1   7  22       22.87       36.72     11.26 o 
   2   7  22       93.13       65.54     15.17 o 
   3   7  22        5.02       33.14     12.75 o 
   4   7  22        9.48        0.00     15.98 o 
   5   7  22        2.22       19.75     11.87 o 
   6   7  22        5.80       31.02     19.81 o 
   7   7  22        1.37        0.00     18.77 o 
   8   7  22        0.14       14.41     18.02 o 
   9   7  22        0.03        0.00     18.29 o 
   0   8  22      137.06      122.05     28.44 o 
   1   8  22      110.17       83.84     16.45 o 
   2   8  22      189.86      171.38     21.78 o 
   3   8  22        0.87       11.86     13.37 o 
   4   8  22       58.44       94.89     20.38 o 
   5   8  22        5.26       30.78     15.35 o 
   6   8  22       41.48       45.62     16.72 o 
   7   8  22        0.42        0.00     17.96 o 
   8   8  22        4.88       24.31     19.56 o 
   1   9  22        0.02       11.16     16.91 o 
   2   9  22       29.86       43.01     17.45 o 
   3   9  22       75.90       52.84     15.29 o 
   4   9  22        6.12        4.86     12.84 o 
   5   9  22       30.66       34.48     14.51 o 
   6   9  22        3.54       23.45     20.72 o 
   0  10  22       16.44       44.97     41.34 o 
   1  10  22        0.00       33.35     16.37 o 
   2  10  22        1.72       38.37     14.82 o 
   3  10  22        2.44       38.69     19.13 o 
   4  10  22        0.21       22.82     16.56 o 
   1   1  23      199.37      176.33     15.57 o 
   2   1  23     1427.61     1432.88     38.34 o 
   3   1  23      979.19      913.14     32.86 o 
   4   1  23      428.72      484.58     24.56 o 
   5   1  23        1.70       30.53     20.94 o 
   6   1  23       67.47       70.42     14.07 o 
   7   1  23       41.24       52.13     15.72 o 
   8   1  23      138.85      141.75     21.16 o 
   9   1  23       31.97       35.64     16.77 o 
  10   1  23       27.20       27.62     15.00 o 
  11   1  23       93.25       79.03     19.06 o 
   0   2  23     1347.05     1335.36     58.25 o 
   1   2  23      306.69      298.13     20.30 o 
   2   2  23        5.84        3.52     17.70 o 
   3   2  23      713.48      751.35     36.11 o 
   4   2  23       63.80       44.20     15.01 o 
   5   2  23      110.84       97.80     17.29 o 
   6   2  23       88.92       54.52     14.99 o 
   7   2  23      208.92      209.14     21.02 o 
   8   2  23       49.10       64.03     17.62 o 
   9   2  23       46.03       36.27     21.07 o 
  10   2  23       65.75       57.89     19.88 o 
  11   2  23        0.97       54.72     18.38 o 
   1   3  23      244.46      220.17     18.73 o 
   2   3  23        1.12       17.24     18.41 o 
   3   3  23       23.80       13.01     11.56 o 
   4   3  23        0.16        8.93     15.35 o 
   5   3  23       52.61       48.35     11.17 o 
   6   3  23       21.67       29.20     11.79 o 
   7   3  23       21.16       46.08     18.48 o 
   8   3  23       25.09       54.03     14.76 o 
   9   3  23      114.89      105.91     16.53 o 
  10   3  23       39.70       55.46     17.73 o 
  11   3  23       51.36       42.01     31.59 o 
   0   4  23     1009.86     1081.74     43.79 o 
   1   4  23      342.35      330.75     18.03 o 
   2   4  23       35.72       65.10     14.01 o 
   3   4  23      190.31      147.35     14.05 o 
   4   4  23       15.94       29.75     12.91 o 
   5   4  23      173.61      167.34     14.80 o 
   6   4  23        8.46       20.97     11.47 o 
   7   4  23       29.41       26.04     11.01 o 
   8   4  23       51.51       45.39     17.42 o 
   9   4  23       12.74       12.20     18.03 o 
  10   4  23       21.18       32.37     18.27 o 
   1   5  23        0.27       20.67     16.25 o 
   2   5  23       13.58       30.41     10.43 o 
   3   5  23        1.43        0.00     15.17 o 
   4   5  23       19.89       28.44     12.91 o 
   5   5  23      267.55      282.99     30.28 o 
   6   5  23       60.82       72.72     20.78 o 
   7   5  23        1.82        1.45     18.43 o 
   8   5  23       10.51        8.79     17.62 o 
   9   5  23        7.21       24.55     15.26 o 
  10   5  23       16.51        6.19     19.31 o 
   0   6  23      430.66      438.27     44.11 o 
   1   6  23       12.68       28.89     11.94 o 
   2   6  23      223.91      232.23     21.09 o 
   3   6  23       14.29        6.83     14.19 o 
   4   6  23        4.77       23.33     11.80 o 
   5   6  23       19.20       45.61     21.71 o 
   6   6  23        2.43        0.00     16.83 o 
   7   6  23       59.19       41.20     18.97 o 
   8   6  23       31.39       35.62     22.70 o 
   9   6  23        3.61       23.65     18.94 o 
   1   7  23       73.24       99.85     23.08 o 
   2   7  23        0.89       11.36     12.73 o 
   3   7  23       39.95       31.24     10.94 o 
   4   7  23        5.76       23.64     15.78 o 
   5   7  23       90.65       85.09     27.59 o 
   6   7  23        9.32       21.44     15.54 o 
   7   7  23        8.48       32.83     17.32 o 
   8   7  23        7.06       14.17     16.37 o 
   0   8  23        0.89       14.84     30.02 o 
   1   8  23        0.09       24.01     17.32 o 
   2   8  23        0.33        0.00     15.48 o 
   3   8  23        0.62       15.85     15.58 o 
   4   8  23       19.06       22.78     11.30 o 
   5   8  23        5.49       48.39     20.07 o 
   6   8  23        0.64       22.04     17.37 o 
   7   8  23        5.29       10.98     16.60 o 
   1   9  23      100.76       83.65     17.31 o 
   2   9  23        1.94       19.93     18.44 o 
   3   9  23       14.55       39.64     11.16 o 
   4   9  23        0.00       16.40     14.39 o 
   5   9  23       14.99       10.52     19.80 o 
   6   9  23        7.59       21.88     17.44 o 
   0  10  23       46.34       89.78     27.51 o 
   1  10  23        0.00       32.21     14.45 o 
   2  10  23        5.60       29.56     14.29 o 
   3  10  23        0.05        5.28     22.63 o 
   4  10  23      101.34      103.88     20.84 o 
   0   0  24       44.10       16.98     20.84 o 
   1   0  24      737.00      662.42     35.26 o 
   2   0  24      314.76      380.84     45.50 o 
   3   0  24     2442.50     2570.63     74.13 o 
   4   0  24      740.53      628.68     40.27 o 
   5   0  24      193.01      206.45     27.47 o 
   6   0  24        4.57       26.08     26.05 o 
   7   0  24       23.17       77.26     45.86 o 
   8   0  24       10.10       29.89     23.06 o 
   9   0  24       12.55       13.27     33.04 o 
  10   0  24        7.53       40.82     29.61 o 
  11   0  24       20.39       14.27     31.26 o 
   1   1  24      342.64      322.28     20.49 o 
   2   1  24      242.19      274.67     21.80 o 
   3   1  24      206.57      214.48     22.79 o 
   4   1  24      605.45      649.79     27.13 o 
   5   1  24        6.24       37.45     17.45 o 
   6   1  24      208.68      210.68     18.87 o 
   7   1  24       23.82       49.92     15.75 o 
   8   1  24       51.52       97.23     17.22 o 
   9   1  24      189.89      203.82     23.51 o 
  10   1  24        3.43        0.00     18.24 o 
  11   1  24        1.25       29.34     17.20 o 
   0   2  24      409.25      499.90     28.68 o 
   1   2  24      272.48      248.02     17.39 o 
   2   2  24      266.54      219.60     20.89 o 
   3   2  24      230.63      252.31     19.29 o 
   4   2  24       11.87       16.27     13.37 o 
   5   2  24        8.47        7.77     16.93 o 
   6   2  24      141.66      148.64     18.67 o 
   7   2  24       12.68       15.01     15.03 o 
   8   2  24        0.11       17.59     15.45 o 
   9   2  24       27.48       44.65     19.92 o 
  10   2  24       39.00       27.56     16.26 o 
  11   2  24        0.48       29.66     20.63 o 
   1   3  24      149.94      172.62     26.54 o 
   2   3  24        7.12       40.79     17.11 o 
   3   3  24       29.15       52.70     11.71 o 
   4   3  24        1.62       14.98      9.80 o 
   5   3  24       73.24       52.46     14.10 o 
   6   3  24       93.84       88.38     17.28 o 
   7   3  24        3.15        0.00     13.63 o 
   8   3  24       24.84       39.76     14.54 o 
   9   3  24       43.20       37.42     28.25 o 
  10   3  24       12.44       21.70     15.02 o 
   0   4  24     1698.70     1906.83     80.23 o 
   1   4  24      381.92      335.83     21.35 o 
   2   4  24       11.83       11.01     13.70 o 
   3   4  24        0.50       10.60     13.55 o 
   4   4  24      240.96      222.42     17.08 o 
   5   4  24        6.19       23.57     12.39 o 
   6   4  24      110.46      115.61     14.60 o 
   7   4  24      103.28       86.50     16.16 o 
   8   4  24       40.47       37.08     18.26 o 
   9   4  24        3.17       32.08     18.04 o 
  10   4  24       68.95       98.36     21.73 o 
   1   5  24       19.64       39.26     12.65 o 
   2   5  24        9.35       20.67     12.92 o 
   3   5  24        4.68        0.00     12.11 o 
   4   5  24       34.72       32.81     12.82 o 
   5   5  24      179.50      171.14     17.28 o 
   6   5  24      112.02       68.69     21.79 o 
   7   5  24        0.43       21.13     14.50 o 
   8   5  24        3.35       26.06     17.63 o 
   9   5  24        0.44       11.89     18.81 o 
   0   6  24      129.01       82.33     18.97 o 
   1   6  24       40.07       53.04     16.55 o 
   2   6  24       11.59       23.50     11.40 o 
   3   6  24      102.30      127.86     18.64 o 
   4   6  24      286.24      258.83     27.12 o 
   5   6  24        2.85       23.00     13.37 o 
   6   6  24      201.15      180.86     24.96 o 
   7   6  24       10.00       28.81     18.20 o 
   8   6  24        1.59       12.61     18.40 o 
   9   6  24        2.96       12.46     21.82 o 
   1   7  24       69.98       68.66     17.23 o 
   2   7  24        0.04        0.00     16.79 o 
   3   7  24        5.51        8.65     11.59 o 
   4   7  24        5.59       43.22     11.63 o 
   5   7  24       98.87      110.18     16.42 o 
   6   7  24        0.00       25.61     12.51 o 
   7   7  24        0.22       13.74     14.68 o 
   8   7  24        4.33       31.12     17.62 o 
   0   8  24       58.01       66.07     25.61 o 
   1   8  24       71.16       71.18     15.90 o 
   2   8  24        4.82       31.58     14.96 o 
   3   8  24       29.93       34.04     12.62 o 
   4   8  24        0.75       24.22     12.33 o 
   5   8  24        3.82       42.77     17.41 o 
   6   8  24       34.45       11.86     19.66 o 
   7   8  24        0.13       22.59     19.99 o 
   1   9  24       21.38       22.25     14.08 o 
   2   9  24        1.47       13.67     21.96 o 
   3   9  24        0.29        0.00     15.84 o 
   4   9  24        7.42       20.78     20.92 o 
   5   9  24        3.25        0.00     16.10 o 
   0  10  24       15.55       36.08     20.77 o 
   1  10  24       15.22       18.53     13.54 o 
   2  10  24        0.51        0.00     21.25 o 
   1   1  25      977.29     1003.77     26.85 o 
   2   1  25        8.08       28.86     16.99 o 
   3   1  25      528.06      586.41     29.55 o 
   4   1  25       21.60       21.73     16.06 o 
   5   1  25       24.07       40.11     16.26 o 
   6   1  25       47.67       48.70     15.12 o 
   7   1  25        2.44       34.91     14.24 o 
   8   1  25       69.32       71.45     18.64 o 
   9   1  25      153.54       99.06     24.80 o 
  10   1  25        9.70       41.78     21.20 o 
   0   2  25       23.14       75.60     24.19 o 
   1   2  25        0.17        1.48     13.22 o 
   2   2  25      238.10      209.41     19.50 o 
   3   2  25       41.54       37.86     12.62 o 
   4   2  25       70.34       51.78     14.98 o 
   5   2  25       13.71       39.57     14.74 o 
   6   2  25        6.08        1.72     20.30 o 
   7   2  25        6.50        4.14     12.18 o 
   8   2  25       78.81       51.44     21.33 o 
   9   2  25       15.31       45.40     15.63 o 
  10   2  25        4.73       47.41     19.88 o 
   1   3  25       47.92       69.58     16.11 o 
   2   3  25       81.82       55.28     12.49 o 
   3   3  25        9.76       16.38     17.17 o 
   4   3  25        5.89       16.13     13.26 o 
   5   3  25        3.92        4.73     10.51 o 
   6   3  25       68.20       44.46     15.86 o 
   7   3  25        0.38       26.42     16.18 o 
   8   3  25        2.81       21.78     18.92 o 
   9   3  25        0.09        2.06     15.21 o 
  10   3  25       28.76       46.01     19.24 o 
   0   4  25      258.11      239.69     28.41 o 
   1   4  25       29.61       15.18     14.14 o 
   2   4  25      211.42      172.08     15.64 o 
   3   4  25       15.03        6.84      9.94 o 
   4   4  25      470.24      473.57     29.17 o 
   5   4  25       43.51       64.85     15.15 o 
   6   4  25       11.32       43.35     18.23 o 
   7   4  25        0.48       23.45     17.11 o 
   8   4  25        0.75       33.16     20.27 o 
   9   4  25        0.29       21.40     18.05 o 
  10   4  25        4.81       37.34     16.42 o 
   1   5  25       52.21       61.70     13.05 o 
   2   5  25        0.23       34.98     11.34 o 
   3   5  25        1.89        4.54     11.33 o 
   4   5  25        9.80       18.79     15.54 o 
   5   5  25      132.49      144.46     17.84 o 
   6   5  25        0.96       29.36     15.00 o 
   7   5  25       16.43       48.04     20.60 o 
   8   5  25       13.00       26.05     20.38 o 
   9   5  25       11.64       23.50     20.46 o 
   0   6  25      151.00      212.65     26.80 o 
   1   6  25      244.36      284.82     25.59 o 
   2   6  25      122.14       83.17     20.83 o 
   3   6  25        0.05       17.73     14.10 o 
   4   6  25       32.11       53.17     13.50 o 
   5   6  25        7.25       22.64     13.63 o 
   6   6  25       11.88       26.94     15.97 o 
   7   6  25        1.93       41.64     15.57 o 
   8   6  25        1.42       44.94     18.29 o 
   1   7  25        6.52        5.35     15.68 o 
   2   7  25        0.18       16.17     17.73 o 
   3   7  25       13.59       32.30     17.87 o 
   4   7  25       27.70       32.50     13.59 o 
   5   7  25       71.74       33.55     12.43 o 
   6   7  25       10.65        0.00     19.15 o 
   7   7  25        1.14       29.45     18.02 o 
   0   8  25        0.05        0.00     28.71 o 
   1   8  25        3.06       20.65     17.76 o 
   2   8  25       35.69       32.61     14.83 o 
   3   8  25        0.48       10.26     15.94 o 
   4   8  25       35.29       38.50     27.57 o 
   5   8  25        6.95       18.75     13.16 o 
   6   8  25        2.30       14.02     19.69 o 
   1   9  25       15.11       32.52     17.88 o 
   2   9  25       12.92       21.70     15.62 o 
   3   9  25        1.74       10.74     15.08 o 
   4   9  25        0.31        0.00     22.23 o 
   0  10  25       10.71       11.63     25.91 o 
   1  10  25        1.59       29.47     17.29 o 
   0   0  26      111.98      161.08     34.47 o 
   1   0  26      233.22      241.12     35.15 o 
   2   0  26      537.50      556.99     37.10 o 
   3   0  26      185.82      163.23     28.10 o 
   4   0  26      270.99      229.76     26.42 o 
   5   0  26       60.47       27.63     24.58 o 
   6   0  26      267.61      294.98     30.70 o 
   7   0  26       99.02      100.12     21.96 o 
   8   0  26       49.02       32.05     22.09 o 
   9   0  26       10.71       12.82     26.29 o 
  10   0  26        7.61       28.61     29.42 o 
   1   1  26      150.38      168.92     17.07 o 
   2   1  26       20.15       16.90     19.92 o 
   3   1  26        0.50       11.17     15.97 o 
   4   1  26       18.41       20.66     14.81 o 
   5   1  26        5.19        2.50     16.67 o 
   6   1  26       48.97       49.91     16.02 o 
   7   1  26       68.97       82.32     16.89 o 
   8   1  26        0.86        0.00     15.56 o 
   9   1  26       77.87       63.31     19.19 o 
  10   1  26       27.89       21.47     21.02 o 
   0   2  26        2.40       75.47     31.25 o 
   1   2  26      987.77     1071.53     45.50 o 
   2   2  26      563.78      557.25     32.86 o 
   3   2  26      377.37      428.14     29.94 o 
   4   2  26      131.98      125.94     17.68 o 
   5   2  26       53.16       80.88     17.24 o 
   6   2  26        0.88        6.70     20.78 o 
   7   2  26        9.15       18.98     13.05 o 
   8   2  26        1.13       16.04     16.29 o 
   9   2  26        1.24       45.89     16.02 o 
  10   2  26        2.14       29.24     26.15 o 
   1   3  26      237.98      175.20     19.93 o 
   2   3  26       91.38       67.35     12.52 o 
   3   3  26       36.74       56.05     13.05 o 
   4   3  26       83.26       86.52     11.96 o 
   5   3  26        4.58       23.97     18.99 o 
   6   3  26       18.46       18.76     15.38 o 
   7   3  26        0.43       20.93     16.51 o 
   8   3  26        4.32       22.59     18.73 o 
   9   3  26       18.02       16.50     15.77 o 
  10   3  26       11.91        2.09     23.22 o 
   0   4  26        3.86        0.00     21.38 o 
   1   4  26       10.56        0.00     11.45 o 
   2   4  26       58.51       37.93     12.15 o 
   3   4  26       97.45      100.95     13.58 o 
   4   4  26       71.71       72.00     13.00 o 
   5   4  26        0.85       14.93     13.20 o 
   6   4  26        6.39       26.12     13.59 o 
   7   4  26       31.29       41.36     17.89 o 
   8   4  26       23.02       55.78     21.94 o 
   9   4  26        6.74        9.75     16.67 o 
   1   5  26       15.55       39.16     13.33 o 
   2   5  26       25.64       25.59     15.94 o 
   3   5  26        0.08       17.87     15.56 o 
   4   5  26        1.33       23.08     14.27 o 
   5   5  26       18.77       23.55     13.18 o 
   6   5  26       28.71       29.66     13.48 o 
   7   5  26       10.83       23.02     18.33 o 
   8   5  26        2.64       47.95     17.31 o 
   9   5  26       17.96       35.08     19.87 o 
   0   6  26      146.05      114.52     27.46 o 
   1   6  26        2.28        0.00     15.65 o 
   2   6  26       26.19       33.35     16.17 o 
   3   6  26       27.61       61.99     19.19 o 
   4   6  26       16.77       15.50     14.08 o 
   5   6  26        0.20       38.00     16.07 o 
   6   6  26       27.53       26.30     13.37 o 
   7   6  26        9.21        3.69     19.56 o 
   8   6  26       19.74       25.76     19.23 o 
   1   7  26        2.95        3.11     17.06 o 
   2   7  26        0.57        0.00     17.87 o 
   3   7  26        0.50       13.05     14.61 o 
   4   7  26       21.02       16.41     14.21 o 
   5   7  26        0.56       40.12     14.50 o 
   6   7  26        1.36       21.54     15.40 o 
   7   7  26        1.10        7.00     19.06 o 
   0   8  26      182.83      187.25     58.19 o 
   1   8  26        7.34       13.37     16.85 o 
   2   8  26        6.99       27.94     17.50 o 
   3   8  26        0.48        0.00     18.61 o 
   4   8  26        0.58        6.58     18.31 o 
   5   8  26        2.55        8.30     21.51 o 
   6   8  26        1.64        5.04     22.27 o 
   1   9  26       10.00        0.00     16.21 o 
   2   9  26        4.66        0.00     20.00 o 
   3   9  26        0.65       40.19     20.89 o 
   4   9  26        7.31       14.47     16.29 o 
   1   1  27       35.09       50.92     13.37 o 
   2   1  27       34.83       41.71     14.83 o 
   3   1  27       17.32       23.60     15.38 o 
   4   1  27      222.29      214.71     20.15 o 
   5   1  27      421.39      384.78     25.94 o 
   6   1  27       69.64      106.09     20.87 o 
   7   1  27       56.63       46.43     15.25 o 
   8   1  27       29.85       53.97     18.19 o 
   9   1  27      132.71      114.29     21.56 o 
  10   1  27       14.45       53.99     19.04 o 
   0   2  27     1574.36     1737.17     74.23 o 
   1   2  27       40.15       15.91      7.25 o 
   2   2  27        0.01        0.00     14.44 o 
   3   2  27        7.44       49.45     16.01 o 
   4   2  27       25.49       70.07     16.58 o 
   5   2  27       29.59       57.54     17.77 o 
   6   2  27        4.93       10.86     14.06 o 
   7   2  27        5.03       26.10     15.87 o 
   8   2  27       22.91       34.92     14.14 o 
   9   2  27        0.02       49.94     27.89 o 
   1   3  27       79.33       88.55     12.82 o 
   2   3  27       53.29       25.81     13.81 o 
   3   3  27       27.07       30.74     10.04 o 
   4   3  27       38.09       37.93     15.48 o 
   5   3  27       20.65       22.15     15.97 o 
   6   3  27        4.17       31.79     15.43 o 
   7   3  27        5.59       37.97     19.17 o 
   8   3  27        0.48       50.73     16.08 o 
   9   3  27        2.80       51.56     21.50 o 
   0   4  27      443.28      451.19     45.35 o 
   1   4  27      716.46      754.04     39.36 o 
   2   4  27        3.54        0.00     14.42 o 
   3   4  27      247.10      209.89     17.29 o 
   4   4  27        1.08       24.10     13.37 o 
   5   4  27        6.93       21.91     16.73 o 
   6   4  27        7.80       14.66     14.95 o 
   7   4  27       14.22       38.71     19.74 o 
   8   4  27        0.00        6.48     18.41 o 
   9   4  27       10.43       41.80     22.32 o 
   1   5  27       32.68       55.64     15.41 o 
   2   5  27        5.81       38.35     14.37 o 
   3   5  27        9.57       37.90     11.90 o 
   4   5  27        6.99        0.00     11.15 o 
   5   5  27       52.17       53.23     18.19 o 
   6   5  27        3.86       17.83     16.96 o 
   7   5  27       58.81       55.69     17.54 o 
   8   5  27        0.00       64.72     27.17 o 
   0   6  27       44.02       45.85     22.93 o 
   1   6  27      113.60      129.32     20.48 o 
   2   6  27       66.47       97.72     19.18 o 
   3   6  27       11.49       14.57     15.72 o 
   4   6  27        1.14        0.00     14.23 o 
   5   6  27        0.43        2.44     16.66 o 
   6   6  27       54.40       77.35     21.49 o 
   7   6  27       10.16       19.46     19.96 o 
   2   7  27        0.24       38.48     15.98 o 
   3   7  27       11.42       26.36     20.18 o 
   4   7  27        1.19       19.99     13.29 o 
   5   7  27       60.94       50.79     17.64 o 
   6   7  27        0.29       46.69     20.46 o 
   0   8  27      202.93      234.45     36.81 o 
   1   8  27       17.97       35.65     10.28 o 
   2   8  27       18.05       54.76     17.08 o 
   3   8  27       10.42        9.21     22.06 o 
   4   8  27       23.65       22.90     16.61 o 
   5   8  27        2.43        4.40     28.31 o 
   1   9  27        7.49       19.78     23.16 o 
   2   9  27       18.19       42.90     16.47 o 
   0   0  28        7.94        0.00     41.93 o 
   1   0  28        0.39       54.17     17.18 o 
   2   0  28        1.53        3.04     18.84 o 
   3   0  28       54.39       67.18     24.80 o 
   4   0  28        4.69       66.51     24.92 o 
   5   0  28       78.05      158.62     28.59 o 
   6   0  28       65.57       82.47     25.20 o 
   7   0  28       29.28       14.93     23.37 o 
   8   0  28       87.02      134.19     56.40 o 
   9   0  28       98.96      113.81     46.53 o 
   1   1  28       53.17       70.62     16.19 o 
   2   1  28      261.48      228.90     18.82 o 
   3   1  28        2.53       33.64     16.21 o 
   4   1  28      112.67      124.35     19.36 o 
   5   1  28        0.99       12.48     16.80 o 
   6   1  28        2.84       31.82     17.14 o 
   7   1  28       21.61       26.85     17.61 o 
   8   1  28        2.97       26.01     16.70 o 
   9   1  28      114.94      129.20     27.02 o 
   0   2  28       49.58       70.04     34.31 o 
   1   2  28      335.98      301.78     22.62 o 
   2   2  28      147.92      103.50     18.12 o 
   3   2  28      117.74      110.82     17.78 o 
   4   2  28        0.09        7.78     16.27 o 
   5   2  28        0.87       18.87     14.01 o 
   6   2  28        7.43        9.31     15.04 o 
   7   2  28        0.22       14.32     19.51 o 
   8   2  28        1.23       17.56     12.05 o 
   9   2  28       62.45       65.46     17.54 o 
   1   3  28       51.48       22.63     14.02 o 
   2   3  28      203.06      210.45     20.88 o 
   3   3  28       54.18       76.82     16.40 o 
   4   3  28       16.70       28.82     17.74 o 
   5   3  28       58.89       73.86     17.67 o 
   6   3  28        9.34       55.46     15.81 o 
   7   3  28        0.54       27.47     15.78 o 
   8   3  28        0.78       28.82     15.23 o 
   9   3  28        1.40       21.55     20.79 o 
   0   4  28       40.50       70.46     19.38 o 
   1   4  28      214.20      184.24     21.08 o 
   2   4  28      139.33      165.41     19.16 o 
   3   4  28       69.34      105.85     16.18 o 
   4   4  28      208.94      204.09     22.42 o 
   5   4  28       21.78       33.23     15.58 o 
   6   4  28       94.61      152.05     22.43 o 
   7   4  28        3.57        4.64     20.46 o 
   8   4  28        8.22       41.90     17.79 o 
   1   5  28        3.37       27.00     14.40 o 
   2   5  28        3.78        9.68     15.98 o 
   3   5  28        9.61       18.67     10.13 o 
   4   5  28        8.45       37.72     11.64 o 
   5   5  28        0.17       27.04     15.72 o 
   6   5  28        0.45        0.00     19.61 o 
   7   5  28        8.94       15.16     18.30 o 
   8   5  28        3.53       39.54     19.06 o 
   0   6  28        1.15        3.10     31.60 o 
   1   6  28       83.59       97.31     16.01 o 
   2   6  28        0.00       11.38     19.14 o 
   3   6  28       37.18       50.86     12.25 o 
   4   6  28      199.45      148.32     29.32 o 
   5   6  28        1.05        2.46     22.77 o 
   6   6  28      206.09      160.08     27.80 o 
   7   6  28        9.94        0.00     19.99 o 
   1   7  28       10.12       38.99     13.80 o 
   2   7  28       16.94       25.80     13.52 o 
   3   7  28        3.34       15.60     19.90 o 
   4   7  28       39.17       77.82     16.47 o 
   5   7  28       11.75        9.42     26.99 o 
   6   7  28       33.33       42.70     30.11 o 
   0   8  28       92.53       83.74     31.28 o 
   1   8  28       23.47       41.41     19.31 o 
   2   8  28       25.51       20.91     15.27 o 
   3   8  28        6.51        0.00     16.84 o 
   4   8  28       16.20       57.56     17.77 o 
   1   1  29       19.61       34.77     16.17 o 
   2   1  29       33.36       49.73     15.87 o 
   3   1  29      341.42      304.58     22.29 o 
   4   1  29        0.82       22.11     17.58 o 
   5   1  29       24.62       47.26     17.04 o 
   6   1  29       10.79       39.41     14.31 o 
   7   1  29       62.16       57.97     13.83 o 
   8   1  29       29.78       56.21     20.11 o 
   9   1  29       17.59       34.38     24.31 o 
   0   2  29       17.91       17.14     18.45 o 
   1   2  29      192.64      180.06     23.73 o 
   2   2  29       38.89       34.29     18.40 o 
   3   2  29      178.99      130.58     17.64 o 
   4   2  29       62.88       41.61     17.38 o 
   5   2  29       18.93       41.10     15.15 o 
   6   2  29        0.00        8.40     16.76 o 
   7   2  29        5.76       23.30     19.18 o 
   8   2  29        1.33       37.41     15.93 o 
   9   2  29       78.41       63.01     20.88 o 
   1   3  29      103.55       67.45     14.99 o 
   2   3  29       64.87       97.33     19.46 o 
   3   3  29        0.11       18.94     20.85 o 
   4   3  29        6.33        0.00     18.28 o 
   5   3  29       17.13       38.46     13.88 o 
   6   3  29        2.87       26.19     16.00 o 
   7   3  29       16.51       55.05     15.80 o 
   8   3  29        1.45       20.34     15.78 o 
   0   4  29       72.33      103.14     44.17 o 
   1   4  29       63.43       23.40     12.01 o 
   2   4  29       72.43       71.76     15.33 o 
   3   4  29       18.14       26.19     17.40 o 
   4   4  29       41.56       13.24     18.88 o 
   5   4  29        0.97        0.00     17.61 o 
   6   4  29       12.57       41.91     18.08 o 
   7   4  29       17.03       39.68     19.31 o 
   8   4  29        2.26        4.43     20.81 o 
   1   5  29       27.73       40.49     14.27 o 
   2   5  29       13.13       31.65     16.27 o 
   3   5  29       34.17       31.03     16.35 o 
   4   5  29       24.29       39.17     16.70 o 
   5   5  29       77.58       80.39     19.61 o 
   6   5  29       75.26       94.18     17.88 o 
   7   5  29        1.93       44.10     19.61 o 
   0   6  29       11.65       38.49     21.84 o 
   1   6  29      190.92      231.97     28.88 o 
   2   6  29       16.56       32.98     13.69 o 
   3   6  29        6.84       20.18     15.98 o 
   4   6  29       16.16       15.64     15.26 o 
   5   6  29        0.05       12.36     22.95 o 
   6   6  29       32.51        0.00     24.85 o 
   1   7  29       16.79       30.17     17.18 o 
   2   7  29        0.02        3.38     15.44 o 
   3   7  29        2.45       17.90     16.56 o 
   4   7  29        0.32        0.00     17.06 o 
   5   7  29       27.01        0.00     27.52 o 
   0   8  29       55.10       85.89     24.95 o 
   1   8  29       21.91        4.30     15.30 o 
   2   8  29        0.95       45.79     15.36 o 
   3   8  29        3.24       24.61     16.53 o 
   0   0  30        0.00        0.00     44.17 o 
   1   0  30      139.98      176.29     34.36 o 
   2   0  30        0.00        7.38     23.81 o 
   3   0  30       73.73       65.05     26.15 o 
   4   0  30       98.21      117.00     25.09 o 
   5   0  30       41.34       24.87     28.32 o 
   6   0  30       71.84       86.23     22.90 o 
   7   0  30        0.76       35.95     25.90 o 
   8   0  30       72.11       93.32     31.67 o 
   1   1  30        0.92        0.00     20.67 o 
   2   1  30        4.57        2.07     17.03 o 
   3   1  30       65.44       62.73     16.86 o 
   4   1  30        1.73        0.00     15.93 o 
   5   1  30        0.94       23.12     16.66 o 
   6   1  30        0.03       18.91     14.59 o 
   7   1  30       20.22       34.50     17.53 o 
   8   1  30        6.33       22.11     16.37 o 
   0   2  30        3.84        0.00     28.63 o 
   1   2  30       14.49       60.53     20.30 o 
   2   2  30        5.89       27.01     19.53 o 
   3   2  30       59.06       75.97     19.22 o 
   4   2  30       10.07       13.41     16.56 o 
   5   2  30        2.32       12.62     15.93 o 
   6   2  30       26.33       48.96     15.95 o 
   7   2  30        1.66        8.83     17.38 o 
   8   2  30       41.35       38.25     31.83 o 
   1   3  30        0.03       18.48     22.67 o 
   2   3  30      119.71      163.21     23.86 o 
   3   3  30       32.94       51.20     18.91 o 
   4   3  30        3.33       57.32     17.81 o 
   5   3  30        8.61        0.17     15.95 o 
   6   3  30        0.02       24.94     17.14 o 
   7   3  30       29.42       14.11     20.78 o 
   8   3  30        3.29       37.07     22.76 o 
   0   4  30      110.11       99.46     35.99 o 
   1   4  30       65.49       69.46     16.73 o 
   2   4  30        3.34        0.00     17.68 o 
   3   4  30        5.40       35.50     17.64 o 
   4   4  30        3.29       15.56     23.64 o 
   5   4  30        0.08       14.28     20.42 o 
   6   4  30        0.03        8.09     20.92 o 
   7   4  30       15.79       41.65     18.73 o 
   1   5  30       10.39       10.08     14.44 o 
   2   5  30       13.37       16.83     14.78 o 
   3   5  30        3.88       28.39     17.61 o 
   4   5  30        1.07        8.72     16.62 o 
   5   5  30        3.23       58.38     21.28 o 
   6   5  30        1.11       18.97     22.62 o 
   0   6  30      138.68      106.83     34.14 o 
   1   6  30       81.91       86.82     15.67 o 
   3   6  30        3.61        0.00     21.26 o 
   4   6  30        0.13       16.84     15.98 o 
   5   6  30        3.74        5.54     19.56 o 
   1   7  30        0.94       22.24     16.61 o 
   2   7  30        0.12        3.06     13.37 o 
   3   7  30        0.14       16.67     31.55 o 
   4   7  30       32.80       47.19     28.27 o 
   0   8  30       15.39       70.41     19.49 o 
   1   8  30       27.00       12.31     23.30 o 
   1   1  31       78.13      117.05     22.83 o 
   2   1  31        4.74        0.00     17.03 o 
   3   1  31        3.56        0.00     17.93 o 
   4   1  31       12.07        0.00     21.81 o 
   5   1  31       21.46       31.00     20.13 o 
   6   1  31        9.09       33.20     17.21 o 
   7   1  31        2.51       25.30     19.70 o 
   8   1  31       10.63       63.32     20.06 o 
   0   2  31      221.56      200.98     53.29 o 
   1   2  31        0.37       27.04     16.81 o 
   2   2  31       42.99        9.30     17.72 o 
   3   2  31       32.98       48.41     18.41 o 
   4   2  31       13.20        0.00     18.25 o 
   5   2  31        0.56       28.02     16.28 o 
   6   2  31       12.55       35.46     16.06 o 
   7   2  31        3.77       34.48     31.02 o 
   1   3  31      304.44      342.31     32.58 o 
   2   3  31        1.27       36.86     17.18 o 
   3   3  31       17.01       53.59     19.78 o 
   4   3  31        1.73        0.00     16.91 o 
   5   3  31       14.01       14.15     19.39 o 
   6   3  31       23.87       81.83     19.54 o 
   7   3  31        5.55        0.00     23.23 o 
   0   4  31      317.43      284.76     59.70 o 
   1   4  31        0.24        0.00     19.71 o 
   2   4  31       31.88       20.33     18.27 o 
   3   4  31        4.57        0.00     19.53 o 
   4   4  31        5.74       34.91     20.57 o 
   5   4  31        0.23       26.46     19.80 o 
   6   4  31        3.89       36.93     21.98 o 
   7   4  31        3.58       13.59     20.39 o 
   1   5  31      108.12       67.71     17.42 o 
   2   5  31        0.32       12.48     18.59 o 
   3   5  31       42.11       55.53     18.16 o 
   4   5  31        4.68       32.53     19.72 o 
   5   5  31       23.75       29.35     18.14 o 
   6   5  31        1.35       34.45     24.43 o 
   0   6  31        6.11       29.67     29.48 o 
   1   6  31        5.11        7.72     18.33 o 
   2   6  31       23.75       20.81     20.02 o 
   3   6  31       19.51       15.39     16.82 o 
   4   6  31        0.70       37.77     24.57 o 
   5   6  31        0.41       21.85     26.85 o 
   1   7  31       15.19       46.23     14.86 o 
   2   7  31        8.07        9.55     18.15 o 
   3   7  31        0.59       17.23     20.45 o 
   0   0  32        0.46       83.06     45.84 o 
   1   0  32       12.66       17.87     32.78 o 
   2   0  32        1.01        5.91     30.36 o 
   3   0  32       85.95       92.80     32.41 o 
   4   0  32        7.95       34.80     23.73 o 
   5   0  32       13.69       39.08     24.06 o 
   6   0  32        6.12       69.02     54.46 o 
   7   0  32       93.91      117.53     37.56 o 
   1   1  32        1.24        0.64     30.55 o 
   2   1  32        3.35       36.21     21.84 o 
   3   1  32        0.03       19.40     17.91 o 
   4   1  32        3.62       13.11     18.42 o 
   5   1  32        8.23       22.72     17.06 o 
   6   1  32       17.06        6.13     16.09 o 
   7   1  32       19.83       35.09     14.87 o 
   0   2  32      132.33      180.75     48.34 o 
   1   2  32       28.10       67.13     21.86 o 
   2   2  32        5.73        0.00     17.21 o 
   3   2  32       23.79       51.10     18.20 o 
   4   2  32        3.16       40.88     23.31 o 
   5   2  32        0.94       46.02     22.23 o 
   6   2  32       11.06       23.41     18.74 o 
   7   2  32       14.09       26.30     19.28 o 
   1   3  32        5.33        2.73     20.22 o 
   2   3  32       41.15       18.68     18.46 o 
   3   3  32        1.34       31.53     17.59 o 
   4   3  32        8.24       38.80     17.95 o 
   5   3  32       44.41       58.44     16.68 o 
   6   3  32        0.40       15.88     32.43 o 
   0   4  32       52.94       77.27     34.38 o 
   1   4  32      184.97      219.76     24.39 o 
   2   4  32       12.22       15.55     26.02 o 
   3   4  32        0.15       31.32     20.70 o 
   4   4  32       88.54      102.75     21.14 o 
   5   4  32        3.63       25.89     18.32 o 
   6   4  32      108.41      137.17     24.53 o 
   1   5  32        0.82       39.07     19.73 o 
   2   5  32       13.85       47.67     19.29 o 
   3   5  32       26.79       17.08     18.52 o 
   4   5  32       17.57       54.71     18.26 o 
   5   5  32       18.60       60.36     27.81 o 
   0   6  32        0.04       31.42     16.45 o 
   1   6  32        2.25       34.04     26.15 o 
   2   6  32        3.63       18.67     19.72 o 
   3   6  32        9.04       37.08     21.30 o 
   1   1  33       79.61      117.72     22.55 o 
   2   1  33        0.00       55.17     26.10 o 
   3   1  33        0.00       31.32     21.96 o 
   4   1  33       52.44       82.18     24.09 o 
   5   1  33        0.32       21.84     18.21 o 
   6   1  33       54.74       81.76     20.42 o 
   0   2  33      131.09       94.90     31.46 o 
   1   2  33        2.45       16.75     20.90 o 
   2   2  33        1.54       67.94     21.46 o 
   3   2  33        0.00        0.00     21.20 o 
   4   2  33        6.99       10.65     17.68 o 
   5   2  33        1.87        0.00     17.43 o 
   6   2  33        0.24        8.49     19.97 o 
   1   3  33        2.47        0.00     19.73 o 
   2   3  33       13.09       11.74     21.60 o 
   3   3  33        1.20       28.68     17.11 o 
   4   3  33        4.89       33.10     18.40 o 
   5   3  33        0.84        0.00     21.05 o 
   6   3  33        0.49       21.51     17.02 o 
   0   4  33      319.10      328.07     37.53 o 
   1   4  33        1.48       38.23     20.29 o 
   2   4  33        9.52       12.36     17.46 o 
   3   4  33        1.25       17.63     21.49 o 
   4   4  33       25.91       60.31     21.68 o 
   5   4  33        0.85        0.62     26.52 o 
   1   5  33       57.36       74.60     29.30 o 
   2   5  33       47.01       44.02     19.44 o 
   3   5  33        2.98        0.00     17.03 o 
   4   5  33        2.92       12.89     25.30 o 
   0   6  33       28.87        0.00     47.28 o 
   1   6  33       14.74       49.23     25.70 o 
   2   6  33       19.65        0.00     17.60 o 
   0   0  34       21.20      103.15     47.71 o 
   1   0  34       54.18       48.64     32.23 o 
   2   0  34        0.60        4.25     29.76 o 
   3   0  34       44.80       37.27     30.62 o 
   4   0  34      124.72      220.20     45.40 o 
   5   0  34        0.23       39.18     30.07 o 
   6   0  34       80.34       70.80     41.42 o 
   1   1  34        5.18       34.03     21.70 o 
   2   1  34        0.38       15.35     20.94 o 
   3   1  34        5.52       36.25     22.71 o 
   4   1  34        5.24        0.00     22.14 o 
   5   1  34       25.23       27.62     20.50 o 
   6   1  34       17.09       21.04     23.40 o 
   0   2  34       23.20        0.00     28.55 o 
   1   2  34        4.24       14.87     29.64 o 
   2   2  34        4.75        6.15     21.06 o 
   3   2  34       13.99       11.99     20.48 o 
   4   2  34       27.50       29.66     21.04 o 
   5   2  34        0.08       29.48     20.80 o 
   1   3  34       29.81       48.85     20.77 o 
   2   3  34       22.13       33.24     24.29 o 
   3   3  34        0.07       32.36     20.10 o 
   4   3  34        0.36       11.87     24.06 o 
   5   3  34        7.21       22.09     24.29 o 
   0   4  34        0.23        0.00     29.60 o 
   1   4  34       39.84       37.46     20.90 o 
   2   4  34        1.51       28.18     27.65 o 
   3   4  34        8.78       40.26     29.93 o 
   4   4  34        0.68       35.03     21.58 o 
   1   5  34        0.00       30.65     30.13 o 
   2   5  34       11.50       19.71     27.32 o 
   1   1  35       24.57       60.41     23.38 o 
   2   1  35       15.92       41.59     21.99 o 
   3   1  35        0.66       40.62     23.19 o 
   4   1  35        3.49       40.24     22.62 o 
   5   1  35       51.22       16.12     20.68 o 
   0   2  35      154.04      193.70     43.38 o 
   1   2  35        1.77       43.79     21.95 o 
   2   2  35        4.41       51.59     22.14 o 
   3   2  35        0.96       22.74     20.98 o 
   4   2  35        0.36       43.51     21.52 o 
   1   3  35       49.36       26.78     20.60 o 
   2   3  35        1.58       20.54     29.29 o 
   3   3  35       15.62       13.92     22.38 o 
   4   3  35       24.49       39.12     24.72 o 
   0   4  35       65.34       81.64     30.57 o 
   1   4  35       28.65       53.22     25.15 o 
   2   4  35        1.13       51.75     26.06 o 
   0   0  36       99.17       48.85     51.09 o 
   1   0  36        4.20        0.00     30.07 o 
   2   0  36        0.15        0.00     30.21 o 
   3   0  36        1.82       62.66     31.81 o 
   1   1  36        0.02       28.74     21.66 o 
   2   1  36        0.74       27.19     21.97 o 
   3   1  36        1.00        0.00     22.61 o 
   0   2  36      103.95       82.49     32.74 o 
   1   2  36       23.97       20.38     23.89 o 
   2   2  36        0.59       42.06     21.31 o 
   3   2  36        0.29        9.29     21.49 o 
   1   3  36        3.35        0.00     20.27 o 
   2   3  36        0.11       41.52     27.40 o 
   1   1  37       29.18       64.82     27.51 o 
                                                 
